# Supplementary material for: F-actin architecture determines constraints on myosin thick filament motion
Source: Nat Commun. 2022 Nov 16;13:7008. doi: 10.1038/s41467-022-34715-6 (PMC9669029; doi:10.1038/s41467-022-34715-6)
Supplement: Supplementary file 3 — Supplementary movies [file 41467_2022_34715_MOESM3_ESM.zip]

Archive with 94 entries (75 files):
- Supplementary_Movies/
- Supplementary_Movies/Mov3&4/
- Supplementary_Movies/Mov3&4/Mov3.avi
- __MACOSX/
- __MACOSX/Supplementary_Movies/
- __MACOSX/Supplementary_Movies/Mov3&4/
- __MACOSX/Supplementary_Movies/Mov3&4/._Mov3.avi
- Supplementary_Movies/Mov3&4/.DS_Store
- __MACOSX/Supplementary_Movies/Mov3&4/._.DS_Store
- Supplementary_Movies/Mov3&4/Mov4.avi
- __MACOSX/Supplementary_Movies/Mov3&4/._Mov4.avi
- Supplementary_Movies/Mov3&4/mov3_bw.tif
- __MACOSX/Supplementary_Movies/Mov3&4/._mov3_bw.tif
- Supplementary_Movies/Mov3&4/mov3_bw.avi
- __MACOSX/Supplementary_Movies/Mov3&4/._mov3_bw.avi
- __MACOSX/Supplementary_Movies/._Mov3&4
- Supplementary_Movies/SMov9_10_ablation/
- Supplementary_Movies/SMov9_10_ablation/Movie9_ablation-BW.avi
- __MACOSX/Supplementary_Movies/SMov9_10_ablation/
- __MACOSX/Supplementary_Movies/SMov9_10_ablation/._Movie9_ablation-BW.avi
- Supplementary_Movies/SMov9_10_ablation/.DS_Store
- __MACOSX/Supplementary_Movies/SMov9_10_ablation/._.DS_Store
- Supplementary_Movies/SMov9_10_ablation/Mov5.avi
- __MACOSX/Supplementary_Movies/SMov9_10_ablation/._Mov5.avi
- Supplementary_Movies/SMov9_10_ablation/Movie10_ablation_myosin_channel.avi
- __MACOSX/Supplementary_Movies/SMov9_10_ablation/._Movie10_ablation_myosin_channel.avi
- Supplementary_Movies/SMov9_10_ablation/83nM_formin_ablation.avi
- __MACOSX/Supplementary_Movies/SMov9_10_ablation/._83nM_formin_ablation.avi
- __MACOSX/Supplementary_Movies/._SMov9_10_ablation
- Supplementary_Movies/mov78_HMM/
- Supplementary_Movies/mov78_HMM/.DS_Store
- __MACOSX/Supplementary_Movies/mov78_HMM/
- __MACOSX/Supplementary_Movies/mov78_HMM/._.DS_Store
- Supplementary_Movies/mov78_HMM/Movie8_low_formin_hmm_movie.avi
- __MACOSX/Supplementary_Movies/mov78_HMM/._Movie8_low_formin_hmm_movie.avi
- Supplementary_Movies/mov78_HMM/Movie7_low_arp_hmm_movie.avi
- __MACOSX/Supplementary_Movies/mov78_HMM/._Movie7_low_arp_hmm_movie.avi
- __MACOSX/Supplementary_Movies/._mov78_HMM
- Supplementary_Movies/.DS_Store
- __MACOSX/Supplementary_Movies/._.DS_Store
- Supplementary_Movies/Mov12_myo_motion/
- Supplementary_Movies/Mov12_myo_motion/.DS_Store
- __MACOSX/Supplementary_Movies/Mov12_myo_motion/
- __MACOSX/Supplementary_Movies/Mov12_myo_motion/._.DS_Store
- Supplementary_Movies/Mov12_myo_motion/Movie6-BW.avi
- __MACOSX/Supplementary_Movies/Mov12_myo_motion/._Movie6-BW.avi
- Supplementary_Movies/Mov12_myo_motion/Mov12_myo_motion.avi
- __MACOSX/Supplementary_Movies/Mov12_myo_motion/._Mov12_myo_motion.avi
- Supplementary_Movies/Mov12_myo_motion/CombinedArpFormin_10umBar-TimeStamp.avi
- __MACOSX/Supplementary_Movies/Mov12_myo_motion/._CombinedArpFormin_10umBar-TimeStamp.avi
- __MACOSX/Supplementary_Movies/._Mov12_myo_motion
- Supplementary_Movies/Mov1_83nM_formin_growth/
- Supplementary_Movies/Mov1_83nM_formin_growth/Mov1.avi
- __MACOSX/Supplementary_Movies/Mov1_83nM_formin_growth/
- __MACOSX/Supplementary_Movies/Mov1_83nM_formin_growth/._Mov1.avi
- Supplementary_Movies/Mov1_83nM_formin_growth/.DS_Store
- __MACOSX/Supplementary_Movies/Mov1_83nM_formin_growth/._.DS_Store
- Supplementary_Movies/Mov1_83nM_formin_growth/83nM_formin_growth.avi
- __MACOSX/Supplementary_Movies/Mov1_83nM_formin_growth/._83nM_formin_growth.avi
- Supplementary_Movies/Mov1_83nM_formin_growth/Movie1-BW.avi
- __MACOSX/Supplementary_Movies/Mov1_83nM_formin_growth/._Movie1-BW.avi
- __MACOSX/Supplementary_Movies/._Mov1_83nM_formin_growth
- Supplementary_Movies/Mov2_74nM_Arp23_growth/
- Supplementary_Movies/Mov2_74nM_Arp23_growth/74nM_arp_dt1s_mov.avi
- __MACOSX/Supplementary_Movies/Mov2_74nM_Arp23_growth/
- __MACOSX/Supplementary_Movies/Mov2_74nM_Arp23_growth/._74nM_arp_dt1s_mov.avi
- Supplementary_Movies/Mov2_74nM_Arp23_growth/Mov2.avi
- __MACOSX/Supplementary_Movies/Mov2_74nM_Arp23_growth/._Mov2.avi
- Supplementary_Movies/Mov2_74nM_Arp23_growth/.DS_Store
- __MACOSX/Supplementary_Movies/Mov2_74nM_Arp23_growth/._.DS_Store
- Supplementary_Movies/Mov2_74nM_Arp23_growth/Movie2-BW.avi
- __MACOSX/Supplementary_Movies/Mov2_74nM_Arp23_growth/._Movie2-BW.avi
- Supplementary_Movies/Mov2_74nM_Arp23_growth/74nM_arp_dt1s.tif
- __MACOSX/Supplementary_Movies/Mov2_74nM_Arp23_growth/._74nM_arp_dt1s.tif
- __MACOSX/Supplementary_Movies/._Mov2_74nM_Arp23_growth
- Supplementary_Movies/mov56_photoactivation/
- Supplementary_Movies/mov56_photoactivation/.DS_Store
- __MACOSX/Supplementary_Movies/mov56_photoactivation/
- __MACOSX/Supplementary_Movies/mov56_photoactivation/._.DS_Store
- Supplementary_Movies/mov56_photoactivation/Movie5_composite_high_arp.avi
- __MACOSX/Supplementary_Movies/mov56_photoactivation/._Movie5_composite_high_arp.avi
- Supplementary_Movies/mov56_photoactivation/Movie6_Composite_lowformin1.avi
- __MACOSX/Supplementary_Movies/mov56_photoactivation/._Movie6_Composite_lowformin1.avi
- __MACOSX/Supplementary_Movies/._mov56_photoactivation
- Supplementary_Movies/Mov11_two_point/
- Supplementary_Movies/Mov11_two_point/.DS_Store
- __MACOSX/Supplementary_Movies/Mov11_two_point/
- __MACOSX/Supplementary_Movies/Mov11_two_point/._.DS_Store
- Supplementary_Movies/Mov11_two_point/83nM_formin_myosin_pulling.avi
- __MACOSX/Supplementary_Movies/Mov11_two_point/._83nM_formin_myosin_pulling.avi
- Supplementary_Movies/Mov11_two_point/Mov11_myosin_plucking.avi
- __MACOSX/Supplementary_Movies/Mov11_two_point/._Mov11_myosin_plucking.avi
- __MACOSX/Supplementary_Movies/._Mov11_two_point
- __MACOSX/._Supplementary_Movies
