# Supplementary material for: F-actin architecture determines constraints on myosin thick filament motion
Source: Nat Commun. 2022 Nov 16;13:7008. doi: 10.1038/s41467-022-34715-6 (PMC9669029; doi:10.1038/s41467-022-34715-6)
Supplement: Supplementary file 5 — Source Data [file 41467_2022_34715_MOESM5_ESM.xlsx]

## Sheet: Fig2
Strain data
	condition	concentration (nM)	max strain	strain rate		formin		condition	concentration (nM)	max strain	strain rate					No nickel data		condition (no nickel)	max_value		alignment (all using winsize 65,everything else default)
	Arp	7.4	0.063	5.6768e-05				formin	83	2.1557	0.0102							83 nM formin	1.1746		0.1852
	Arp	0.74	0.0359	0.0013				formin	830	0.3213	0.00047104							83 nM formin	bad
	Arp	0.74	0.6979	0.0147	good curve			formin	83	3.3942	0.0181							83 nM formin	bad									74arp_noni	mean	std
	Arp	7.4	0.077	0.00063613				formin	830	0.3029	0.0015							83 nM formin	1.26		0.0876								0.0411	0.0390049
	Arp	0.74	0.0079	9.8637e-05				formin	830	0.2611	0.0068							830 nM Formin	2.0672		0.179							7.4arp_noni	mean	std
	Arp	74	0.00124186	3.6242e-05				formin	83	1.332	0.0118							830 nM Formin	1.2029		0.3216								0.117	0.014371
	Arp	0.74	0.822	0.003														830 nM Formin	0.6936		0.3033							0.74arp_noni	mean	std
	Arp	7.4	0.0032	1.5208e-05														83 nM formin	0.3023		0.1996								0.1812	0.050422
	Arp	74	0.0049	0.00011351		no nuc		condition	concentration (nM)	max strain	strain rate																	83formin_noni	mean	std
	Arp	74	0.00086097	2.352e-06				no nuc	0	1.5676	0.0089																		0.9123	0.432742
								no nuc	0	1.3866	0.0068							74 nM Arp	0.0113		0.0416							830formin_noni	mean	std
								no nuc	0	0.9395	0.0131							7.4 nM Arp	3.6045	bad, stuff falling from above									1.32123	0.566978
																		7.4 nM Arp	0.1077		0.0196
						no nuc blebb		condition	concentration (nM)	max strain	strain rate							0.74nM Arp	0.2505		0.3376
								no nuc	0	0.0035	5.9677e-06							0.74nM Arp	0.132		0.1004
								no nuc	0	0.0056	1.7059e-05							0.74nM Arp	0.1611		0.0919
p value for strain								no nuc	0	0.0092	1.1838e-05							7.4 nM Arp	0.1373		0.0478
condition	p value																	7.4 nM Arp	0.106		0.0527
74arp to 830 formin	8.10225e-05																	74 nM Arp	0.0962		0.044
83formin to 830 formin	0.029																	74 nM Arp	0.0158		0.0475
no nuc to no nuc bleb	0.0023
																strain rate
																		condition	slope
																		83 nM formin	0.0036
																		83 nM formin	0.0075
																		830 nM Formin	0.005
																		830 nM Formin	0.0031
																		830 nM Formin	0.000594
																		83 nM formin	0.000496
																		74 nM Arp	1.82e-05
																		7.4 nM Arp	0.0043
																		7.4 nM Arp	0.000216
																		0.74nM Arp	0.000391
																		0.74nM Arp	0.000295
																		0.74nM Arp	0.00036
																		7.4 nM Arp	8.55e-05
																		7.4 nM Arp	0.000227
																		74 nM Arp	5.91e-05
																		74 nM Arp	7.89e-06

## Sheet: Fig3
Max strain
	condition	max_strain	max_V		ws
	83 nM formin no Ni	0.0447	0.0951	astor	32
	83nM formin no Ni	0.1111	0.1388	astor	32
	83nM formin no Ni	0.0358	0.0637	astor	32
	74 nM Arp no ni	0.0028	0.0241		32
	74 nM Arp no ni	0.0029	0.0151		32
	74 nM Arp no ni	0.0059	0.018		32
	74nM arp	0.0035	0.009	no myosin	32
	74nM arp	0.0038	0.009	no myosin	32
	74nM arp	0.0051	0.018	no myosin	32
	74nM arp	0.0066	0.0157		32
	74nM arp	0.0059	0.0162		32
	74nM arp	0.0028	0.0157		32
	83nM formin	0.0034	0.0202	no myosin	32
	83nM formin	0.0063	0.0263	no myosin	32
	83nM formin	0.0086	0.023	no myosin	32
	83nM formin	0.0162		filament	32
	83nM formin	0.0348	0.0583	filament	32
	83nM formin	0.0332	0.0612	astor	32
	83nM formin	0.1269	0.0474	astor	32
	83nM formin	0.0698	0.041	astor	32
	830formin	0.0337067
	830formin	0.0125196
	830formin	0.0108425
	830formin	0.132531
	830formin	0.0151112
	830formin	0.00605387
	830formin	0.0263822
	830formin	0.0997071
	830formin	0.0202581
	830formin	0.0175241
	83formin	0.0416
	83formin	0.1303
	83formin	0.122904
	83formin	0.0768077
	83formin	0.0517
	83formin	0.0657
	83formin	0.0388
	74arp	0.00102312
	74arp	0.000158867
	74arp	7.57899e-05
	74arp	0.00236715
	74arp	0.00109218
	74arp	0.000582325
	74arp	0.000492529
	74arp	0.000862003
	74arp	0.00102312
	0.74arp	0.00378884
	0.74arp	0.00159529
	0.74arp	0.00226832
	0.74arp	0.00336894
	0.74arp	0.00138691
	0.74arp	0.00315427
	0.74arp	0.00272542
	0.74arp	0.00358581
	0.74arp	0.000417973
	0.74arp	0.00590424
	0.74arp_nomyo	0.00609518
	0.74arp_nomyo	0.00237849
	0.74arp_nomyo	0.00447784
	0.74arp_nomyo	0.00348723
	0.74arp_nomyo	0.00400612
	0.74arp_nomyo	0.00386084
	0.74arp_nomyo	0.00271937
	0.74arp_nomyo	0.00283888
	0.74arp_nomyo	0.001254
	0.74arp_nomyo	0.00142528
	830nM_formin_nomyo	0.00936324
	830nM_formin_nomyo	0.008483
	830nM_formin_nomyo	0.00344082
	830nM_formin_nomyo	0.0079605
mean strain and tau
83nM mDia1	datapath	mean_strain		datapath	mean_strain		datapath	mean_strain		datapath	mean_strain		datapath	mean_strain		datapath	mean_strain		datapath	mean_strain		datapath	mean_strain		datapath	mean_strain		datapath	mean_strain		datapath	mean_strain	830nM mDia1	datapath	mean_strain		datapath	mean_strain		datapath	mean_strain		datapath	mean_strain		datapath	mean_strain		datapath
	Z:\Zach\Gibbs\05082021_83nM_formin_ablation\actin_myo_astor_ablation_pw55_dt3s_spot2_20210508_51745 PM\WS	0		Z:\Zach\Gibbs\05082021_83nM_formin_ablation\actin_myo_astor_ablation_pw55_dt3s_spot1_20210508_51659 PM\WS	0		Z:\Zach\Gibbs\05082021_83nM_formin_ablation\actin_myo_astor_ablation_pw55_dt3s_spot3_20210508_51920 PM\WS	0		\\172.24.21.203\Storage\Zach\Gibbs\06022021_83nM_formin_ablation\actomyo_ablation_dt3s_spot1_20210602_64107 PM\WS	0		\\172.24.21.203\Storage\Zach\Gibbs\06022021_83nM_formin_ablation\actomyo_ablation_dt3s_spot2_20210602_64130 PM\WS\	0		\\172.24.21.203\Storage\Zach\Gibbs\06022021_83nM_formin_ablation\actomyo_ablation_dt3s_spot3_20210602_64213 PM\WS	0		\\172.24.21.203\Storage\Zach\Gibbs\06022021_83nM_formin_ablation\actomyo_ablation_dt3s_spot4_20210602_64246 PM\WS	0		\\172.24.21.203\Storage\Zach\Gibbs\06022021_83nM_formin_ablation\actomyo_ablation_dt3s_spot5_20210602_64316 PM\WS	0		\\172.24.21.203\Storage\Zach\Gibbs\06022021_83nM_formin_ablation\actomyo_ablation_dt3s_spot6_20210602_64339 PM\WS	0		\\172.24.21.203\Storage\Zach\Gibbs\06022021_83nM_formin_ablation\actomyo_ablation_dt3s_spot8_20210602_64421 PM\WS	0			0		\\172.24.21.203\Storage\Zach\Gibbs\05262021_830nM_formin_ablation\actomyo_ablation_dt3s_spot1_20210526_33824 PM\WS\	0		\\172.24.21.203\Storage\Zach\Gibbs\05262021_830nM_formin_ablation\actomyo_ablation_dt3s_spot2_20210526_33845 PM\WS\	0		\\172.24.21.203\Storage\Zach\Gibbs\05262021_830nM_formin_ablation\actomyo_ablation_dt3s_spot3_20210526_34037 PM\WS\	0		\\172.24.21.203\Storage\Zach\Gibbs\05262021_830nM_formin_ablation\actomyo_ablation_dt3s_spot4_20210526_34102 PM\WS\	0		\\172.24.21.203\Storage\Zach\Gibbs\05262021_830nM_formin_ablation\actomyo_ablation_dt3s_spot5_20210526_34129 PM\WS\	0		\\172.24.21.203\Storage\Zach\Gibbs\05262021_830nM_formin_ablation\actomyo_ablation_dt3s_spot6_20210526_34215 PM\WS\
	83nM formin	-0.000622131		83nM formin	-0.00880576		83nM formin	-0.00505985			-0.00652936			0.00307			9.20521e-05			0.00397796			0.00276679			0.00068696			0.00315297			2.28616e-05			0.00165447			0.000355434			0.00160297			-0.00199159			-0.00117683
		-0.00248269			-0.00794143			-0.00687438			-0.0120194			0.00152			0.00280347			0.00730412			0.00639796			0.00308644			0.00850602			0.000107039			0.000942			-0.00212698			0.00105519			-0.00198561			-0.000567177
		-0.00318587			-0.00426837			-0.00957335			-0.00195308			0.000241896			0.00500829			0.00166833			0.00681091			0.00071795			0.0151613			0.000591666			0.00251816			0.000379406			0.000894353			-0.000870112			0.000171254
		-0.00478831			-0.00862725			-0.0129569			-0.00566452			0.0100326			0.00779711			0.00249482			0.00974987			0.00281325			0.015352			0.00427647			0.00406343			-0.000176805			0.000899397			-0.00880353			-0.000240045
		-0.00895425			-0.00548102			-0.0163532			0.000113428			0.0235053			0.0132975			0.00340144			0.00674806			0.00674444			0.0142455			0.000363017			0.00245761			-0.00133317			7.3189e-05			-0.00336584			-0.00126705
		-0.0114516			-0.00888439			-0.0186916			-0.0143191			0.0114685			0.0195991			0.00735292			0.0109703			0.00334096			0.00618906			0.00993816			0.00679118			-0.00153354			0.00256253			-0.0105176			-0.00145773
		-0.0149902			-0.00937171			-0.020307			-0.0363696			0.0247127			0.0288974			0.00870174			0.00817103			0.00857884			0.00424354			0.0124029			0.013749			-0.000211137			0.00625072			-0.0149815			-0.00180509
		-0.0159763			-0.0176649			-0.0205697			-0.0378272			0.0353015			0.0341225			0.00349723			0.00250388			0.00953599			0.000974429			0.0118626			0.011601			4.66248e-06			0.0064391			-0.0151499			-0.00315291
		-0.0219281			-0.0208138			-0.0160271			-0.0303015			0.0403088			0.0358158			0.0145142			0.000504132			0.00743851			0.00276687			0.00899174			0.0148082			0.00141906			0.0100576			-0.00110375			-0.00863767
		-0.0247575			-0.0276361			-0.0154549			-0.0416063			0.0466373			0.0381087			0.00379447			0.00648242			0.000334561			0.0044287			0.0127357			0.0242944			0.00351563			0.0103281			-0.00291086			-0.00839163
		-0.0245529			-0.0332259			-0.0147511			-0.0343217			0.0346296			0.0382234			0.0158598			0.0162895			0.00279036			0.0017915			0.0122649			0.0235062			0.000346094			0.0105493			0.0102141			-0.00397176
		-0.0173417			-0.0316913			-0.0146732			-0.0326321			0.0283265			0.0350657			0.0135759			0.0215655			0.00930772			0.00476615			0.0120194			0.0238638			0.00192237			0.00936126			0.0177208			-0.00733932
		-0.016222			-0.025775			-0.0182577			-0.0366428			0.002286			0.0376544			0.0246409			0.0242109			0.0112657			0.00584733			0.0078604			0.0252924			0.00177937			0.00580952			0.00970328			-0.00140586
		-0.0140307			-0.0306356			-0.0186137			-0.0308711			0.0164883			0.0391639			0.0279198			0.0345556			0.00266258			0.00474694			0.0171409			0.0264972			-0.000597827			0.00843184			0.011845			-0.00189819
		-0.018109			-0.0211123			-0.0144007			-0.0263761			0.0180392			0.0350342			0.0303608			0.0379261			0.0159299			0.0111456			0.0225063			0.033388			-0.00176575			0.00259996			0.0283925			0.000638726
		-0.0235193			-0.0165644			-0.0110736			-0.0254836			0.0180206			0.0427664			0.0267478			0.0372117			0.023106			0.00620348			0.019893			0.0321155			-0.000298461			0.00550444			0.0378048			9.90525e-05
		-0.0255797			-0.0172504			-0.0148791			-0.0221257			0.0330417			0.0457336			0.0303058			0.0423468			0.0124497			0.00315416			0.0229538			0.0254202			0.00366078			0.00794092			0.0486738			0.0021959
		-0.0250499			-0.0208743			-0.0119409			-0.0158958			0.0484501			0.0509163			0.0262899			0.0391825			0.00633308			0.0017678			0.0209767			0.0257751			0.00415201			0.00968532			0.0465587			0.00147135
		-0.0290147			-0.0137247			-0.0137501			-0.018588			0.046165			0.0576409			0.0303787			0.0376265			0.00262582			0.00634556			0.0245049			0.0213181			0.00451378			0.0075674			0.0522381			0.00503218
		-0.0324247			-0.00897641			-0.0202274			-0.0119643			0.0578535			0.0551581			0.0251511			0.0365922			0.00145795			0.014012			0.0296603			0.0239259			0.0052148			0.00786021			0.06204			0.00531167
		-0.032246			-0.00843814			-0.0234095			-0.0015187			0.0786166			0.0512411			0.0273498			0.0373337			0.00487824			0.0122826			0.0351697			0.0204087			0.00638743			0.00676127			0.0795945			0.00684234
		-0.0381719			-0.00801921			-0.0259692			-0.0030141			0.105289			0.0559168			0.024188			0.0367343			0.00656738			0.0109451			0.027384			0.0180161			0.00956871			0.00615317			0.0835918			0.00631418
		-0.0368314			-0.00330498			-0.0240686			0.0125415			0.122714			0.0460282			0.0211386			0.0312282			0.00984911			0.0153031			0.0255531			0.0213376			0.0115289			0.00902241			0.0880614			0.00778566
		-0.0400946			-0.00641542			-0.0294619			0.0153119			0.130302			0.0406001			0.0235301			0.0304775			0.00295346			0.0168972			0.022477			0.0230346			0.0114859			0.00911773			0.0929093			0.00811592
		-0.0440866			-0.00313703			-0.0317062			0.0142917			0.10237			0.0489652			0.0357799			0.0236273			0.00398615			0.0176167			0.0228991			0.0240513			0.0129445			0.00665376			0.0889096			0.00925465
		-0.0512643			-0.00135223			-0.0342469			0.0205			0.0967153			0.0514798			0.0338811			0.0146685			0.0132593			0.0197814			0.0145598			0.0225423			0.0142427			0.00336804			0.0863508			0.00901043
		-0.0513187			-0.00211333			-0.0378019			0.0236076			0.0972334			0.0514536			0.0115739			0.0128545			0.0171871			0.0234092			0.0029551			0.0168545			0.0139365			0.00432958			0.0932406			0.0091043
		-0.0573789			0.00175106			-0.0427466			0.0147773			0.0932224			0.0561586			0.00327159			0.0115518			0.0143158			0.0211482			0.00145563			0.0196541			0.0117305			0.00546061			0.0880575			0.00968588
		-0.0602625			-0.00550436			-0.0441979			0.0113606			0.093289			0.0554428			0.00244506			0.0175642			0.00653677			0.0104045			0.00619105			0.0224186			0.010134			0.00563285			0.099009			0.0102018
		-0.0640647			-0.00423474			-0.0391162			0.0026803			0.102305			0.0613224			0.00166547			0.00879999			0.00566626			0.0159152			0.000219811			0.0199403			0.00743957			0.00487204			0.0923829			0.0102735
		-0.0688238			-0.0026455			-0.0391653			0.0100841			0.0930817			0.0602116			0.0126221			0.0115263			0.0125078			0.0195053			0.00509172			0.0169797			0.00588017			0.00352091			0.100764			0.00849113
		-0.0732971			-0.00337036			-0.0430876			0.0162674			0.0970461			0.0473077			0.0301268			0.00729526			0.023639			0.0260758			0.00900461			0.0181219			0.00647289			0.00157439			0.113253			0.00698642
		-0.0711988			-0.00177668			-0.0392818			0.016866			0.115191			0.0553531			0.0265712			0.00447582			0.0357617			0.0183294			0.00991171			0.0192624			0.00695195			-0.000220007			0.116378			0.00759784
		-0.0755231			-0.00399851			-0.0404044			0.0195061			0.127887			0.0476435			0.0410244			0.0117589			0.0517372			0.0138082			0.00568927			0.0151675			0.00690783			-0.00108145			0.106702			0.00625131
		-0.0788107			-0.00387186			-0.0421066			0.0371833			0.12579			0.0659859			0.0516904			0.0329898			0.0460817			0.0196967			0.00745431			0.0163042			0.00704194			-0.00131959			0.112377			0.00707313
		-0.0833917			-0.00163426			-0.0402742			0.0236166			0.116256			0.0837599			0.0768077			0.0369185			0.0530857			0.0206352			0.013115			0.015412			0.00631478			-0.00115279			0.09815			0.00716474
		-0.0869772			-0.000934048			-0.0359737			0.03259			0.114353			0.102996			0.0694255			0.0340632			0.0589774			0.0243733			0.00840513			0.0148579			0.0107419			0.00119646			0.0853976			0.00764308
		-0.0881693			0.00203397			-0.0400506			0.0309245			0.117532			0.110154			0.0658881			0.0397681			0.0393196			0.0102535			0.0105972			0.0152813			0.00988627			0.00231234			0.0925751			0.00842575
		-0.0876737			0.000832293			-0.0428064			0.0320272			0.112397			0.117338			0.0633089			0.0327219			0.0426324			0.0229468			0.0249632			0.0155857			0.0119278			0.00273999			0.0973401			0.00553295
		-0.0924417			0.00239659			-0.0444648			0.0242172			0.113928			0.110484			0.0577923			0.0290941			0.05332			0.0346554			0.0291099			0.0151596			0.0123251			0.000819632			0.0991375			0.00588054
		-0.0944823			0.00399614			-0.0476696			0.0250177			0.114916			0.122904			0.066275			0.0357362			0.0605823			0.0386785			0.0340127			0.0143229			0.00907217			0.00358597			0.110046			0.00469113
		-0.100362			0.00623699			-0.0530725			0.0139007			0.114765			0.106853			0.0605181			0.0409922			0.065704			0.0364525			0.0341603			0.0153158			0.0107261			0.00214673			0.0954495			0.00685394
		-0.104608			0.0126842			-0.0559356			-0.00904438			0.101976			0.0909705			0.0485118			0.0412745			0.0513527			0.0387774			0.0374995			0.0131996			0.00799526			0.00442821			0.0967079			0.0102387
		-0.107865			0.019632			-0.0536			-0.00509007			0.0997602			0.0916442			0.0407301			0.0466425			0.0568933			0.0298486			0.0325805			0.0155534			0.0100765			0.00502216			0.105139			0.0115809
		-0.107074			0.0143523			-0.05822			-0.00272814			0.105917			0.0794049			0.0485851			0.0488637			0.052221			0.0338251			0.0250003			0.0165892			0.0111586			0.00611903			0.105105			0.0096347
		-0.108747			0.0127897			-0.0648566			-0.018997			0.104823			0.0715856			0.0539311			0.0510822			0.0522179			0.0273943			0.0187638			0.0118			0.014946			0.00614833			0.101906			0.0115045
		-0.110674			0.0229349			-0.0632437			-0.0124118			0.0967493			0.0714132			0.0593684			0.0517023			0.0440165			0.0220455			0.0176392			0.0139304			0.0116091			0.007563			0.121468			0.0118083
		-0.112088			0.022842			-0.0664288			-0.0114249			0.0947747			0.0726736			0.0500142			0.0512792			0.0457847			0.0224641			0.0150953			0.0143212			0.0112495			0.00986117			0.132531			0.0136253
		-0.117659			0.00718266			-0.0664828			0.0101198			0.0978997			0.0747081			0.038959			0.0474623			0.0480917			0.0217277			0.0150441			0.0154467			0.0109936			0.01097			0.132625			0.015506
		-0.120039			0.00728631			-0.0684027			0.0286874			0.0998033			0.0674784			0.0310634			0.0288131			0.0426808			0.0236158			0.0138429			0.015188			0.0130605			0.0105601			0.117697			0.0151518
		-0.121911			0.0050159			-0.0673916			0.0207723			0.0875587			0.0736754			0.0316438			0.030381			0.0465173			0.0145852			0.015508			0.0175552			0.0102227			0.0103956			0.0837166			0.013269
		-0.122984			0.0100692			-0.0693501			0.0296346			0.0812924			0.0804132			0.0422299			0.0287823			0.0308435			0.0204456			0.0121417			0.0247824			0.00834617			0.00902335			0.0836219			0.0147352
		-0.124825			-0.00178391			-0.0663877			0.0215933			0.0704678			0.0709527			0.0495838			0.0263416			0.0271134			0.0173415			0.0148928			0.0298541			0.0104704			0.0108425			0.0980009			0.0146032
		-0.126941			-0.00175522			-0.0698053			0.0258617			0.068409			0.0855317			0.0549279			0.0214016			0.0231071			0.0234899			0.0115003			0.0337067			0.0125196			0.0088854			0.0916098			0.0151112
	tau	78.8174			24.8196			42.9047						40.9334			63.2516			47.6574			14.9821			65.4282			95.851			23.4734		tau	5.0997			19.6363			7.3408			22.4103			29.9312
[truncated: 51 more columns]

## Sheet: Fig4
condition	R	Crr	exponent		condition	R	Crr	exponent		condition	R	Crr	exponent		condition	R	Crr	exponent		condition	R	Crr	exponent		condition	R	Crr	exponent		condition	R	Crr	exponent		condition	R	Crr	exponent		condition	R	Crr	exponent		condition	R	Crr
2um beads	11.1046	0.0644566	-1.001		830 nM mdia1	3.14571	0.0397885	-0.7792		74 nM Arp	3.45871	0.00299948	-0.3169		83 nM mDia1	3.14571	0.0437344	-1.1497		0.74 nM Arp	3.14571	0.00338158	-0.4094		830 nM mDia No Ni	3.14571	0.057214	-1.5723		74 nM Arp no Ni	3.45871	0.0451575	-0.3434		83 nM mDia1 no Ni	3.14571	0.137567	-1.6824		0.74 nM Arp no Ni	3.14571	0.0526204	-1.0014		7.4 nM Arp no Ni	3.14571	0.00176783
	11.3168	0.0537193				3.45871	0.0726216				3.80286	0.00795899				3.45871	0.00791936				3.45871	0.00375525				3.45871	0.053904				5.05471	0.00741696				3.45871	0.119053				3.45871	0.0472481				3.45871	0.00547703
	11.533	0.0502652				3.80286	0.0284359				4.18124	0.00746706				3.80286	0.0284311				3.80286	0.00736654				3.80286	0.105871				6.11064	0.00673958				3.80286	0.124765				3.80286	0.0313366				3.80286	0.00646159
	11.7534	0.0448573				4.18124	0.0392697				4.59728	0.00700777				4.18124	0.040893				4.59728	0.00464323				4.18124	0.0618259				6.71866	0.0066939				4.18124	0.0585585				4.18124	0.00828228				4.18124	0.000105183
	11.9779	0.0421214				4.59728	0.00762488				5.05471	0.00579884				4.59728	0.00831591				5.05471	0.0110646				4.59728	0.0415967				9.81893	0.00210251				4.59728	0.0738858				4.59728	0.0132406				4.59728	0.00518012
	12.2068	0.0481502				5.05471	0.013606				5.55766	0.00564564				5.05471	0.00213359				5.55766	0.00479315				5.05471	0.0745165				11.8701	0.0171689				5.05471	0.0953662				5.05471	0.0364494				5.05471	0.0013022
	12.44	0.0478921				5.55766	0.00897279				6.11064	0.00169004				5.55766	0.0209156				6.11064	0.00465494				5.55766	0.0533414				13.0512	0.0401273				5.55766	0.0472676				5.55766	0.00591221				5.55766	0.00572255
	12.6777	0.0428839				6.11064	0.0181711				6.71866	0.00277878				6.11064	0.0179509				6.71866	0.00337736				6.11064	0.0479461				15.7776	0.0136547				6.11064	0.0553578				6.11064	0.0238488				6.11064	0.00455593
	12.9199	0.0429835				6.71866	0.0194108				7.38717	0.00251245				7.38717	0.00802661				7.38717	0.00339773				6.71866	0.0567113				19.0736	0.0144943				6.71866	0.0293005				7.38717	0.00556918				6.71866	0.00388525
	13.1668	0.0398855				7.38717	0.0154664				8.93036	0.00445767				8.12219	0.00597894				8.12219	0.00238277				7.38717	0.0325294									7.38717	0.0698821				11.8701	0.00631267				7.38717	0.00399294
	13.4184	0.0338917				8.93036	0.00843165				9.81893	0.00432726				9.81893	0.00443466				8.93036	0.00403855				8.12219	0.00679803									8.12219	0.0562515				13.0512	0.010497				8.12219	0.00472665
	13.6748	0.0348075				9.81893	0.0177857				10.7959	0.00329381				10.7959	0.000207813				9.81893	0.000595937				8.93036	0.00941767									8.93036	0.0229694				14.3498	0.00987242				8.93036	0.00439176
	13.936	0.0328412				10.7959	0.0217278				11.8701	0.0064857				11.8701	0.0116744				10.7959	0.00378982				9.81893	0.0338987									9.81893	0.0250825									9.81893	0.00591658
	14.2023	0.0389637				11.8701	0.011996				13.0512	0.00576717				13.0512	0.00711046				11.8701	0.00274232				10.7959	0.0055412									10.7959	0.0242596									10.7959	0.00442617
	14.4737	0.0432517				13.0512	0.0113971				14.3498	0.00368506				14.3498	0.00172848				13.0512	0.00394775				11.8701	0.0158478									11.8701	0.0100604									11.8701	0.00400352
	14.7502	0.0388087				14.3498	0.0104166				15.7776	0.00257586									14.3498	0.00398069				13.0512	0.0143492									13.0512	0.00604932									13.0512	0.00507669
	15.032	0.041805				15.7776	0.00634432				17.3475	0.00396621									15.7776	0.00401271				14.3498	0.0135658									14.3498	0.0230358									14.3498	0.00528805
	15.3193	0.0417966				17.3475	0.0098536				19.0736	0.00187126									17.3475	0.002149				15.7776	0.00881849									17.3475	0.00667199									15.7776	0.00447964
	15.612	0.0367901																			19.0736	0.00258909				19.0736	0.00312072																			17.3475	0.00374421
	15.9103	0.0402267																																												19.0736	0.00500341
	16.2143	0.0266182
	16.5241	0.0373263
	16.8398	0.030453
	17.1615	0.0362897
	17.4894	0.0222487
	17.8236	0.0373992
	18.1642	0.0350152
	18.5112	0.0315852
	18.8649	0.0284237
	19.2254	0.0298087
	19.5927	0.0273206
	19.967	0.0318347
	20.3486	0.0360629
	20.7373	0.0303123
	21.1336	0.0272134
	21.5374	0.0200969
	21.9489	0.0246461
	22.3683	0.0303143
	22.7956	0.0303494
	23.2312	0.0262281
	23.6751	0.0290923
	24.1274	0.0316977
	24.5884	0.0278046
	25.0582	0.0283177
	25.537	0.0174698
	26.0249	0.0282487
	26.5222	0.0266572
	27.029	0.0257615
	27.5454	0.0210388
	28.0717	0.0270867
	28.6081	0.0258319
	29.1547	0.0244883
	29.7117	0.0229821
	30.2794	0.0213308
	30.858	0.0223795
	31.4476	0.0130672
	32.0484	0.0146732
	32.6608	0.0135643
	33.2848	0.0182276
	33.9208	0.0204672
	34.5689	0.01366
	35.2294	0.0184939
	35.9025	0.0214911
	36.5885	0.0179848
	37.2876	0.0207034
	38	0.0144676
	38.7261	0.00705476
	39.466	0.00765796
	40.2201	0.0148983
	40.9886	0.0142272
	41.7718	0.0175185
	42.5699	0.0181894
	43.3833	0.0162535
	44.2122	0.0158879
	45.0569	0.0143109
	45.9178	0.0111264
	46.7952	0.0147385
	47.6893	0.00793406
	48.6005	0.00865227
	49.5291	0.00886442
[truncated: 11 more columns]

## Sheet: Fig5
MSD data
	condition	concentration (nM)	slope			7.4nM Arp MSD	delta t	3	6	9	12	15	18	21	24	27	30	33	36	39	42	45	48	51	54	57	60	63	66	69	72	75	78	81	84	87	90	93	96	99
	arp	7.4	0.8783				MSD	0.00170574	0.00298268	0.0042594	0.00562618	0.00705637	0.00856609	0.0101459	0.0118212	0.0136755	0.0155674	0.0175861	0.0197304	0.0219753	0.0243197	0.0268387	0.0295793	0.0314854	0.0340675	0.0360181	0.0364311	0.0378879	0.0411827	0.0441292	0.0428303	0.0438853	0.0422611	0.044593	0.0439422	0.0445845	0.044857	0.044981	0.046757	0.0461409
	arp	7.4	0.7739
	arp	7.4	0.78
	Arp	0.74nM	1.0336			830formin MSD	deltat	3	6	9	12	15	18	21	24	27	30	33	36	39	42	45	48	51	54	57	60	63	66	69	72	75	78	81	84	87	90	93
	Arp	0.74nM	1.2119				MSD	0.014169	0.033241	0.0523779	0.0720838	0.0922218	0.111244	0.131661	0.152418	0.174113	0.198011	0.224662	0.250654	0.278226	0.309365	0.341006	0.338141	0.380124	0.434555	0.380227	0.366978	0.397236	0.441701	0.254713	0.270645	0.296823	0.289297	0.295137	0.285715	0.306967	0.286804	0.263835
	Arp	0.74nM	1.0669
	Arp	0.74nM	1.0225			83 formin MSD	deltat	3	6	9	12	15	18	21	24	27	30	33	36	39	42	45	48	51	54	57	60	63	66	69	72	75	78	81	84	87	90	93	96	99	102	105	108	111	114	117	120	123	126
	Arp	74	0.6833				MSD	0.00589768	0.0108449	0.0163999	0.0226832	0.0295713	0.0372533	0.0454588	0.0540142	0.0633053	0.073059	0.0832368	0.0936724	0.104154	0.115171	0.126507	0.139376	0.15288	0.16501	0.166411	0.180336	0.192053	0.193748	0.207871	0.224119	0.241403	0.25607	0.271721	0.271671	0.291319	0.297921	0.314665	0.33247	0.350167	0.366715	0.360642	0.379153	0.382906	0.387794	0.397267	0.411585	0.427421	0.445936
	Arp	74	0.73
	Arp	74	0.52			74 Nm Arp MSD	deltat	3	6	9	12	15	18	21	24	27	30	33	36	39	42	45	48	51	54	57	60	63	66	69	72	75	78	81	84	87	90	93	96	99	102	105	108	111	114	117
							MSD	0.000251946	0.000371526	0.00047688	0.000569968	0.000674093	0.000771072	0.000875357	0.000977707	0.00109742	0.00121975	0.00133842	0.00147223	0.00160614	0.00174031	0.0018755	0.00201714	0.00215027	0.00229129	0.00245061	0.00261287	0.00276128	0.00289245	0.00305538	0.00320556	0.00337094	0.00356886	0.00375889	0.0039063	0.00406761	0.00392202	0.00373414	0.00393164	0.00411269	0.00406845	0.00404467	0.00423137	0.0042464	0.00451274	0.00450362
	formin	83nM	1.4255			0.74nM Aro MSD	deltat	3	6	9	12	15	18	21	24	27	30	33	36	39	42	45	48	51	54	57	60	63	66	69
	formin	83nM	1.123				MSD	0.00109891	0.00146699	0.00185925	0.00225149	0.00269592	0.00314885	0.00359587	0.00406952	0.00451691	0.00489293	0.00525956	0.005745	0.00612031	0.00657274	0.00711271	0.00772305	0.00849756	0.00924993	0.0103198	0.0107383	0.0120053	0.0139749	0.0174573
	formin	83nM	1.2325
	formin	830	1.2893
	formin	830	1.1295
	formin	830	1.0034
						p value
	no nuc		0.9			74arp to 830 formin	0.0089
	no nuc		0.82			0.74arp to 74 arp	0.002
	no nuc		0.92			7.4nM Arp to 74nM Arp	0.0823
	no nuc		0.65			830 formin to crowded	0.0248
	no nuc bleb		0.64
	no nuc bleb		0.58
	no nuc bleb		0.7
rotational MSD data
path	condition	concentration (nM)	rMSD slope				830nM formin	dt	rMSD		83nM formin	dt	rMSD		74nM arp	dt	rMSD		no nuc	dt	rMSD		no nuc blebb	dt	rMSD
Z:\Camelia\DATA\DeGennese\Arp2.3\20210421-Gibbs-ablation\cytoquake_analysis\surface_tracking\data_Statistics	Arp	74	0.1039					3	5.42743			0.5	5.78784			3	1.32677			3	6.25977			3	0.0349837
\\172.24.21.203\Storage\Zach\Gibbs\04282021_74nM_arp_5ul_1uM_myo\zach_MSD_analysis\surface_tracking\data_Statistics	Arp	74	0.704					6	8.43746			1	6.05745			6	1.53592			6	8.47589			6	0.0487264
\\172.24.21.203\Storage\Zach\Gibbs\05282021_74nM_arp_ablation\myosin_growth_dt3s_20210528_45440 PM\zach_analysis\data_Statistics	Arp	74	1.7017					9	11.1138			1.5	6.3722			9	1.73829			9	9.98849			9	0.0509813
\\172.24.21.203\Storage\Zach\Gibbs\08192022_7p4nM_arp_biotin_strep_beads_0p5um\zach_analysis\myo\data_Statistics	Arp	7.4	1.4217					12	13.0205			2	6.59188			12	1.93001			12	11.5624			12	0.0527691
Z:\Zach\DeGennes\08292022_7p4nM_arp_strep_beads\add_myo_dt0p5s_20220829_130134\zach_analysis\myo\data_Statistics	Arp	7.4	2.2363					15	14.5173			2.5	6.8479			15	2.0738			15	12.6999			15	0.0584877
\\172.24.21.203\Storage\Pasha\Gibbs\200114-Arp23\N1\63x_afterActinGrow_add20uLSpunSKMM_dt3s_20200114_30030 PM\zach_MSD\surface_tracking\data_Statistics	Arp	7.4	2.2116					18	15.956			3	7.00543			18	2.22693			18	13.8347			18	0.0601643
Z:\Zach\Gibbs\10132021_0p74nM_Arp\cytoquake_revised\1000x1000\myosin\Zach_surface_trk_for_Vee\data_Statistics	Arp	0.74	1.7437					21	17.3235			3.5	7.21367			21	2.33342			21	15.3363			21	0.0645089
Z:\Zach\Gibbs\10182021_0p74nM_Arp\cytoquake_revised\run1\1000x1000\myosin\surface_tracking\data_Statistics	Arp	0.74	2.92					24	18.5471			4	7.33592			24	2.44147			24	16.6878			24	0.0664064
Z:\Zach\Gibbs\10182021_0p74nM_Arp\cytoquake_revised\run2\1000x1000\myosin\surface_tracking\data_Statistics	Arp	0.74	2.9767					27	19.5037			4.5	7.52061			27	2.5676			27	18.1851			27	0.0702323
								30	21.2234			5	7.65599			30	2.66457			30	19.732			30	0.0746573
\\172.24.21.203\Storage\Zach\DeGennes\08112022_83nM_formin_biotin_strep_beads\add_myo_dt0p5s_20220811_172957\myo\data_Statistics	formin	83	4.1572					33	22.2014			5.5	7.82102			33	2.80155			33	21.3121			33	0.0790354
Z:\Zach\Gibbs\10142021_83nM_formin_run1\cytoquake_revised\1000x1000\myosin\substack\surface_tracking\data_Statistics	formin	83	6.0773					36	23.9186			6	7.86066			36	2.86561			36	22.7363			36	0.0818967
Z:\Zach\Gibbs\10142021_83nM_formin_run2\cytoquake_revised\1000x1000\myosin\surface_tracking\data_Statistics	formin	83	4.6455					39	24.7898			6.5	8.01203			39	2.9918			39	24.6394			39	0.0849502
\\172.24.21.203\Storage\Laura\Gibbs\191212-formin+myosin\N2\zach_MSD\surface_track\data_Statistics	formin	830	3.3375					42	25.5234			7	8.09504			42	3.10219			42	26.0731			42	0.0869491
\\172.24.21.203\Storage\Pasha\Gibbs\200108-combo+formin\N3-formin\zach_analysis\surface_tracking\data_Statistics	formin	830	1.6492					45	26.7607			7.5	8.23078			45	3.20747			45	27.6444			45	0.0861326
\\172.24.21.203\Storage\Laura\Gibbs\200210-myosin\N1\cytoquake_analysis\myosin\surface_tracking\data_Statistics	formin	830	6.6356					48	26.9907			8	8.34743			48	3.29313			48	29.5661			48	0.0812162
								51	27.9623			8.5	8.46008			51	3.41952			51	31.6332			51	0.0810058
Y:\Pasha\170825\EPC_DHPE_good\63x_addspunSKMM_contraction_dt3s_20170825_42555 PM\640\zach_surface_tracking\data_Statistics	no nuc		3.507					54	26.6184			9	8.57599			54	3.46616			54	33.5909			54	0.0853502
Y:\Pasha\170828\N1\63x_561_add1uLspunSKMM_dt3s_contract_20170828_35726 PM\surface_tracking\data_Statistics	no nuc		7.8316					57	25.9172			9.5	8.69035			57	3.53026			57	35.3132			57	0.0860194
Y:\Pasha\170828\N2\63x_add5uLspunSKMM_dt5s_spot3_20170828_53041 PM\zach_rMSD\surface_tracking\data_Statistics	no nuc		7.5419					60	23.8097			10	8.78372			60	3.68903			60	37.2686			60	0.0864019
												10.5	8.8332			63	3.73683			63	39.808			63	0.0832412
Z:\Zach\Gibbs\07112020-no_nucleator_myosin_0.8uM+blebb\contraction_spot1_dt3s_20200711_82610 PM\zach_rMSD\data_Statistics	no nuc blebb		0.089									11	9.04634			66	3.86557			66	42.2285			66	0.0835983
Z:\Zach\Gibbs\07122020-no_nucleator_myosin_0.8uM+blebb\myosin_growth_dt3s_20200712_40309 PM\zach_rMSD\data_Statistics	no nuc blebb		0.0264									11.5	9.07173			69	3.9825			69	43.2013			69	0.0801306
Z:\Zach\Gibbs\07112020-no_nucleator_myosin_0.8uM+blebb\contraction_spot2_dt3s_20200711_82705 PM\zach_rMSD\data_Statistics	no nuc blebb		0.3069									12	9.27348			72	4.15728			72	46.3061			72	0.0785944
												12.5	9.27161			75	4.33388			75	48.1335			75	0.0794279
												13	9.42133			78	4.52475			78	46.3872			78	0.0809468
condition	p values											13.5	9.56361			81	4.65154			81	48.5245			81	0.0792515
0.74nM arp to 74 Nm Arp	0.0499											14	9.61244			84	4.86717			84	49.7525			84	0.0777974
74nM Arp to 83 nM formin	0.0051											14.5	9.68923			87	4.98571			87	51.9836			87	0.0797771
74nM Arp to no nuc	0.0207											15	9.80705			90	5.19919			90	53.6122			90	0.0823913
no nuc to no nuc bleb	0.0117											15.5	9.94612			93	5.36521			93	55.1528			93	0.0810152
												16	10.0504			96	5.5473			96	53.3572			96	0.0819177
												16.5	10.1788			99	5.69313			99	54.8541			99	0.0849263
												17	10.3478			102	5.82882			102	56.2132			102	0.086037
												17.5	10.415			105	5.95255			105	56.3032			105	0.0892657
												18	10.5607			108	6.22011			108	58.2247			108	0.0898334
												18.5	10.6124			111	6.3097			111	60.1203			111	0.0951548
												19	10.7404			114	6.61732			114	60.7476			114	0.0993835
												19.5	10.8325			117	6.85277			117	62.304			117	0.105466
												20	11.053			120	7.10329			120	60.644			120	0.108533
												20.5	11.1814			123	7.33575			123	64.6628			123	0.112469
												21	11.2944			126	7.6116			126	66.7228			126	0.108362
												21.5	11.3843			129	8.13016			129	61.8559			129	0.108773
												22	11.3907			132	8.67411							132	0.111721
												22.5	11.5602			135	8.9875							135	0.11105
												23	11.6433			138	9.37646							138	0.115471
												23.5	11.7471			141	9.34921							141	0.110988
												24	11.9785			144	9.19241							144	0.11238
												24.5	12.012											147	0.115697
												25	12.1724											150	0.114345
												25.5	12.4007											153	0.114678
												26	12.5753											156	0.12059
												26.5	12.5735											159	0.122816
												27	12.7514											162	0.125681
												27.5	12.88											165	0.129392
												28	13.0408											168	0.133055
												28.5	13.0941											171	0.134673
												29	13.1732											174	0.137671
												29.5	13.3477											177	0.134314
												30	13.559											180	0.139612
												30.5	13.8156											183	0.149432
												31	13.9524											186	0.155669
												31.5	13.9864											189	0.15538
												32	14.2753											192	0.153184
												32.5	14.3325											195	0.15662
												33	14.6735											198	0.163994
												33.5	14.748											201	0.166409
												34	14.8174											204	0.165161
												34.5	14.9276											207	0.170765
												35	15.0964											210	0.178279
												35.5	15.2583											213	0.183727
												36	15.4839											216	0.196594
												36.5	15.5577											219	0.199856
												37	15.6377											222	0.210174
												37.5	15.7641											225	0.211442
												38	15.8559											228	0.218307
												38.5	16.1191											231	0.218861
												39	16.329											234	0.226086
												39.5	16.3024											237	0.222974
												40	16.7038											240	0.222431
												40.5	16.8679											243	0.224173
												41	17.0866											246	0.223195
												41.5	17.109											249	0.2332
												42	17.296											252	0.238975
												42.5	17.523											255	0.244379
												43	17.6786											258	0.25067
												43.5	17.9317											261	0.258026
												44	17.9316											264	0.263674
												44.5	18.229											267	0.265753
												45	18.3275											270	0.276008
												45.5	18.6674											273	0.28219
												46	18.832											276	0.284871
												46.5	18.8786											279	0.296015
												47	19.1934											282	0.315894
												47.5	19.324											285	0.317779
												48	19.4969											288	0.324404
												48.5	19.483											291	0.3383
												49	19.7308											294	0.350537
												49.5	19.9372											297	0.365174
												50	20.1375											300	0.385103
												50.5	20.47											303	0.401057
												51	20.4087											306	0.427009
												51.5	20.493											309	0.451392
												52	20.5629											312	0.451921
												52.5	21.2433											315	0.467856
												53	21.2751											318	0.468181
												53.5	21.3949											321	0.460872
												54	21.8168											324	0.513765
												54.5	21.7844											327	0.520798
												55	22.1683											330	0.596928
												55.5	21.5545											333	0.594655
												56	21.6311											336	0.66468
												56.5	22.0452											339	0.480805
												57	21.9993											342	0.720168
												57.5	22.0634
												58	22.6424
												58.5	22.7476
												59	22.9148
												59.5	22.4665
												60	22.8042
												60.5	22.9482
												61	23.4684
												61.5	23.1437
												62	23.3685
												62.5	23.665
												63	23.7961
												63.5	24.2145
												64	24.454
												64.5	24.6679
												65	24.9135
												65.5	25.0361
												66	25.1269
												66.5	25.6668
												67	25.7093
												67.5	25.9905
												68	25.102
												68.5	25.6102
												69	25.5816
												69.5	25.6989
												70	26.1165
												70.5	25.8306
												71	26.5005
												71.5	26.5886
												72	26.3778
												72.5	26.8404
												73	26.9789
												73.5	27.2309
												74	27.0802
												74.5	26.786
												75	26.1345
Rotational NGP data
delta t	NGP 830nM formin	NGP 74nM Arp
3	NaN	NaN
6	1.71575	2.52778
9	1.74488	1.90988
12	1.50982	2.04933
15	1.29741	1.86627
18	1.01183	2.10371
21	1.42564	1.8034
24	1.63927	2.05524
27	1.33179	1.9234
30	1.65212	1.79638
33	1.01716	2.31552
36	0.961151	2.04837
39	1.22675	2.04878
42	1.39666	1.40412
45	0.973257	1.75077
48	1.10105	1.23259
51	2.22869	0.933439
54	1.79922	1.2
57	1.2	NaN
60	0.923128	NaN
Angular van Hove 73nM Arp 2/3					Angular van Hove 830nM formin
delta theta	delta t = 3s	delta t = 24s			delta theta	delta t = 3s	delta t = 24s
-1.5708	0.00564632	0.0131519			-1.5708	0.0323884	0.0645518
-1.4708	0	0.000152929			-1.4708	0.0010472	0.00257839
-1.3708	0.000120135	0.000917571			-1.3708	0.0012716	0.00336111
-1.2708	0	0.000305857			-1.2708	0.001496	0.00382154
-1.1708	0.000120135	0.000152929			-1.1708	0.001496	0.00418988
-1.0708	0.000240269	0.00122343			-1.0708	0.0019822	0.00580137
-0.970796	0.000360404	0.00168221			-0.970796	0.001683	0.00598554
-0.870796	0.000600673	0.00122343			-0.870796	0.0026928	0.00860997
-0.770796	0	0.000611714			-0.770796	0.0041514	0.0109121
-0.670796	0.000720807	0.00305857			-0.670796	0.00452539	0.0125236
-0.570796	0.00120135	0.00168221			-0.570796	0.00721819	0.0192458
-0.470796	0.000961076	0.00382322			-0.470796	0.0111078	0.0267508
-0.370796	0.00240269	0.00611714			-0.370796	0.0190366	0.0373406
-0.270796	0.00456511	0.0131519			-0.270796	0.0327624	0.0544684
-0.170796	0.0162182	0.0434317			-0.170796	0.0763707	0.0785027
-0.0707963	0.238347	0.260743			-0.0707963	0.214938	0.117823
0.0292037	0.670471	0.4987			0.0292037	0.320031	0.135734
0.129204	0.0378424	0.0888515			0.129204	0.117062	0.0978406
0.229204	0.00732821	0.0209512			0.229204	0.0463759	0.0670841
0.329204	0.00252283	0.00886986			0.329204	0.0229636	0.0447074
0.429204	0.00204229	0.00550543			0.429204	0.01309	0.0337032
0.529204	0.000360404	0.00290564			0.529204	0.00897599	0.0240803
0.629204	0.00108121	0.00290564			0.629204	0.00605879	0.0179106
0.729204	0.000240269	0.0010705			0.729204	0.00448799	0.0146416
0.829204	0.000360404	0.002141			0.829204	0.00489939	0.0110042
0.929204	0.000840942	0.00183514			0.929204	0.0021692	0.00893227
1.0292	0.000360404	0.00183514			1.0292	0.002244	0.00745891
1.1292	0.000120135	0.000611714			1.1292	0.0019822	0.00589346
1.2292	0	0.000764643			1.2292	0.0012716	0.00524886
1.3292	0	0.000458786			1.3292	0.0013464	0.00446614
1.4292	0.000240269	0.0010705			1.4292	0.001122	0.0034532
1.5292	0.00468525	0.0100933			1.5292	0.0317526	0.0613748
[truncated: 24 more columns]

## Sheet: Fig6
Intensity data
path	intensity
add cof	0.4307			before	0.9347
	0.439				0.9624
	0.42				1.1
nematic data
path	with cof	<n>
	y	0.1992
	n	0.1068
	y	0.2033
	n	0.13
	y	0.2355
	n	0.14
van hove data/MSD data
path	dt	MSD	vanHove	dx	pdf	gaufit		path	dt	MSD	vanHove	dx	pdf	gaufit
Z:\Vikrant\Experiments\20220606 - Uncaging Mysin on Arp with cofilin\Sample4-CofilinAddition-1muliterStock-1secdt_20220606_45145 PM\zach_analysis\zach_reanalyze\data_Statistics	1	0.00778996		-0.489796	0	1.73615e-10			1	0.00100254		-0.489796	0	1.20785e-194
	2	0.0133439		-0.469388	0	1.24882e-09			2	0.00140132		-0.469388	0	1.04649e-178
	3	0.0180833		-0.44898	0.00747407	8.26018e-09			3	0.00172629		-0.44898	0	1.90196e-163
	4	0.0222689		-0.428571	0.00747407	5.02408e-08			4	0.00203601		-0.428571	0	7.25117e-149
	5	0.0267051		-0.408163	0.0224222	2.80997e-07			5	0.00232084		-0.408163	0	5.79903e-135
	6	0.0303014		-0.387755	0.00747407	1.44519e-06			6	0.00259484		-0.387755	0	9.72844e-122
	7	0.0339467		-0.367347	0.0149481	6.83476e-06			7	0.00285705		-0.367347	0	3.42352e-109
	8	0.0383441		-0.346939	0.00747407	2.97235e-05			8	0.0031165		-0.346939	0	2.52722e-97
	9	0.042668		-0.326531	0.00747407	0.000118865			9	0.00337832		-0.326531	0	3.91339e-86
	10	0.0469131		-0.306122	0.0149481	0.000437107			10	0.00363218		-0.306122	0	1.27118e-75
	11	0.0510106		-0.285714	0.0298963	0.00147808			11	0.00388706		-0.285714	0	8.66162e-66
	12	0.0546523		-0.265306	0.0672666	0.00459606			12	0.00414339		-0.265306	0	1.23804e-56
	13	0.0574449		-0.244898	0.0523185	0.0131417			13	0.00439542		-0.244898	0	3.712e-48
	14	0.0611937		-0.22449	0.0597926	0.0345536			14	0.00464423		-0.22449	0	2.33467e-40
	15	0.065307		-0.204082	0.0672666	0.0835438			15	0.00489701		-0.204082	6.0798e-05	3.08022e-33
	16	0.068711		-0.183673	0.0747407	0.185743			16	0.00515681		-0.183673	6.0798e-05	8.52472e-27
	17	0.0720151		-0.163265	0.104637	0.379741			17	0.00541575		-0.163265	0.00030399	4.94902e-21
	18	0.0763181		-0.142857	0.149481	0.713906			18	0.00567743		-0.142857	0.000790375	6.02698e-16
	19	0.0792724		-0.122449	0.388652	1.23416			19	0.00594354		-0.122449	0.0031615	1.53965e-11
	20	0.0833199		-0.102041	0.373703	1.96191			20	0.00621264		-0.102041	0.00729577	8.25056e-08
	21	0.087811		-0.0816327	0.523185	2.86791			21	0.00648508		-0.0816327	0.0194554	9.27442e-05
	22	0.0920279		-0.0612245	0.896888	3.85504			22	0.00676066		-0.0612245	0.0784903	0.0218691
	23	0.0958939		-0.0408163	1.46492	4.76508			23	0.00703704		-0.0408163	0.435314	1.08172
	24	0.09821		-0.0204082	3.81925	5.41613			24	0.00732451		-0.0204082	3.1525	11.2239
	25	0.102222		0	7.65345	5.66089			25	0.00761284		0	10.3093	24.4293
	26	0.104588		0.0204082	3.52029	5.44075			26	0.00790509		0.0204082	3.15378	11.1537
	27	0.107748		0.0408163	1.66672	4.80851			27	0.00820197		0.0408163	0.433855	1.06824
	28	0.112123		0.0612245	0.8072	3.90786			28	0.00849278		0.0612245	0.0722889	0.0214614
	29	0.115554		0.0816327	0.560555	2.92042			29	0.00878342		0.0816327	0.0190906	9.04462e-05
	30	0.118118		0.102041	0.381178	2.00692			30	0.00907473		0.102041	0.0061406	7.99581e-08
	31	0.123657		0.122449	0.366229	1.26821			31	0.00937067		0.122449	0.00267511	1.48278e-11
	32	0.108866		0.142857	0.269067	0.736938			32	0.00966949		0.142857	0.000851173	5.76807e-16
	33	0.112139		0.163265	0.134533	0.393775			33	0.00997522		0.163265	0.000243192	4.70681e-21
	34	0.112414		0.183673	0.112111	0.193483			34	0.0102917		0.183673	0.000182394	8.05681e-27
	35	0.114669		0.204082	0.0523185	0.0874207			35	0.0106039		0.204082	0.000121596	2.89295e-33
	36	0.10452		0.22449	0.0298963	0.0363215			36	0.0109307		0.22449	0	2.17901e-40
	37	0.108435		0.244898	0.0224222	0.0138769			37	0.0112569		0.244898	0	3.44285e-48
	38	0.111752		0.265306	0.0373703	0.00487524			38	0.0115838		0.265306	0	1.14109e-56
	39	0.114479		0.285714	0.0149481	0.00157499			39	0.0119137		0.285714	0	7.93343e-66
	40	0.117261		0.306122	0.00747407	0.000467884			40	0.0122386		0.306122	0	1.15703e-75
	41	0.119633		0.326531	0	0.000127813			41	0.0125714		0.326531	0	3.53971e-86
	42	0.119887		0.346939	0.00747407	3.21063e-05			42	0.0129017		0.346939	0	2.2716e-97
	43	0.125453		0.367347	0.0149481	7.41623e-06			43	0.0132364		0.367347	0	3.058e-109
	44	0.12933		0.387755	0.0224222	1.57527e-06			44	0.0135664		0.387755	0	8.63544e-122
	45	0.133214		0.408163	0.00747407	3.07682e-07			45	0.0139077		0.408163	0	5.11531e-135
	46	0.139235		0.428571	0.0149481	5.5262e-08			46	0.0142538		0.428571	0	6.35625e-149
	47	0.142685		0.44898	0.0149481	9.12704e-09			47	0.0145834		0.44898	0	1.6568e-163
	48	0.152295		0.469388	0	1.38615e-09			48	0.0149212		0.469388	0	9.05902e-179
	49	0.158479		0.489796	0.0149481	1.93584e-10			49	0.0152598		0.489796	0	1.03904e-194
	50	0.163023							50	0.015613
	51	0.168343							51	0.0159718
	52	0.166426							52	0.016331
	53	0.132886							53	0.0166936
	54	0.13783							54	0.0170652
	55	0.138616							55	0.0174432
	56	0.139802							56	0.0178233
	57	0.143293							57	0.0182018
	58	0.142809							58	0.0185844
	59	0.0946525							59	0.0189662
	60	0.0957158							60	0.0193592
	61	0.0990696							61	0.019751
	62	0.105806							62	0.0201414
	63	0.106962							63	0.0205322
	64	0.110136							64	0.0209343
	65	0.118969							65	0.0213404
	66	0.125141							66	0.0217435
	67	0.133424							67	0.0221591
	68	0.133231							68	0.0225753
	69	0.131991							69	0.0229981
	70	0.113331							70	0.0234265
	71	0.116632							71	0.023848
	72	0.118975							72	0.0242734
	73	0.12484							73	0.0247031
	74	0.129914							74	0.0251356
	75	0.136768							75	0.0255665
	76	0.141385							76	0.026007
	77	0.110962							77	0.0264527
	78	0.110291							78	0.0268913
	79	0.107362							79	0.0273375
	80	0.109028							80	0.0277874
	81	0.113785
	82	0.118053
	83	0.117355
	84	0.119929
	85	0.0959562
	86	0.105831
	87	0.119427
	88	0.135622
	89	0.0772194
	90	0.0723703
	91	0.0741306
	92	0.0746427
	93	0.0748342
	94	0.0756357
	95	0.0765338
	96	0.0773004
	97	0.0779282
	98	0.0788584
	99	0.0792149
	100	0.0804939
	101	0.0801177
	102	0.0848348
	103	0.0849741
	104	0.0861356
	105	0.0865479
	106	0.0872135
	107	0.0880839
	108	0.0892422
	109	0.0902264
	110	0.0912457
	111	0.0925094
	112	0.0934814
	113	0.0944364
	114	0.0947918
	115	0.0961092
	116	0.0978923
	117	0.100201
	118	0.103584
	119	0.105932
	120	0.109368
	121	0.112324
	122	0.117357
	123	0.121657
	124	0.126081
	125	0.132592
	126	0.136885
	127	0.140793
	128	0.132401
	129	0.136291
	130	0.140288
	131	0.145566
	132	0.152452
	133	0.158666
	134	0.16717
	135	0.141562
	136	0.147708
	137	0.15085
	138	0.150959
	139	0.154083
	140	0.164679
	141	0.171505
	142	0.114662
	143	0.114613
	144	0.115959
	145	0.116743
	146	0.116954
	147	0.114549
	148	0.112507
	149	0.109752
condition	cofilin	slope
74nM Arp	yes	0.7175
74nM Arp	yes	0.6882
74nM Arp	yes	0.7465
74nM Arp	no	0.2858
74nM Arp	no	0.4995
74nM Arp	no	0.5208

## Sheet: Fig7
path	condition	concentration (nM)	V_ee/L			individual myosin data	74nM Arp	L	V_ee		74nM Arp	L	V_ee		74nM Arp	L	V_ee		7.4nM Arp	L	V_ee		7.4nM Arp	L	V_ee		7.4nM Arp	L	V_ee		0.74Arp	L	V_ee		0.74Arp	L	V_ee		0.74Arp	L	V_ee		83nM formin	L	V_ee		83nM formin	L	V_ee
Z:\Camelia\DATA\DeGennese\Arp2.3\20210421-Gibbs-ablation\cytoquake_analysis\surface_tracking\data_Statistics	Arp	74	0.0037				N = 1085	1.65444	0.017893		497	1.25056	0.00760007		666	0.982216	0.00379257		1811	1.29791	0.0582579		857	0.936508	0.00818403		1000	1.47318	0.0126421		517	0.668724	0.00168797		521	0.820641	0.0743836			0.887497	0.0429304		1217	1.39496	0.0699427		562	0.729984	0.129661
\\172.24.21.203\Storage\Zach\Gibbs\04282021_74nM_arp_5ul_1uM_myo\zach_MSD_analysis\surface_tracking\data_Statistics	Arp	74	0.0043					1.77309	0.013504			1.01514	0.00547949			0.976582	0.0043322			0.846321	0.064763			1.03804	0.0230603			0.743652	0.00171787			1.02479	0.0340598			0.98645	0.0467754			0.670929	0.0600569			1.28589	0.16413			0.781593	0.12931
\\172.24.21.203\Storage\Zach\Gibbs\05282021_74nM_arp_ablation\myosin_growth_dt3s_20210528_45440 PM\zach_analysis\data_Statistics	Arp	74	0.005					1.20307	0.00734675			0.971447	0.00406078			1.029	0.00446516			1.02753	0.0557068			0.927032	0.0259523			0.741333	0.00731632			0.998917	0.0315671			0.822487	0.0621236			1.27892	0.0503625			1.53077	0.142881			1.08308	0.0633232
\\172.24.21.203\Storage\Zach\Gibbs\08192022_7p4nM_arp_biotin_strep_beads_0p5um\zach_analysis\myo\data_Statistics	Arp	7.4	0.0365					1.17838	0.00421846			1.6631	0.00802544			0.729767	0.00704822			1.10564	0.054286			1.37433	0.0249024			1.38488	0.0170997			0.801746	0.0151277			0.633736	0.0349816			1.53109	0.0388132			1.33858	0.130697			1.02954	0.116991
Z:\Zach\DeGennes\08292022_7p4nM_arp_strep_beads\add_myo_dt0p5s_20220829_130134\zach_analysis\myo\data_Statistics	Arp	7.4	0.0218					0.983585	0.00572134			1.59244	0.00224996			0.93782	0.00361892			1.24101	0.0618822			1.06613	0.016582			1.03857	0.0128975			0.726166	0.02702			1.18946	0.0530214			0.924301	0.0458855			1.07936	0.0588655			0.755775	0.14788
\\172.24.21.203\Storage\Pasha\Gibbs\200114-Arp23\N1\63x_afterActinGrow_add20uLSpunSKMM_dt3s_20200114_30030 PM\zach_MSD\surface_tracking\data_Statistics	Arp	7.4	0.006					1.47762	0.00731068			1.60119	0.00786054			0.863853	0.0035043			1.06285	0.0685534			0.913956	0.0279344			0.726166	0.00687366			0.735344	0.0369439			0.941521	0.0485706			1.21009	0.0681373			1.15262	0.0908186			0.978889	0.148522
Z:\Zach\Gibbs\10132021_0p74nM_Arp\cytoquake_revised\1000x1000\myosin\Zach_surface_trk_for_Vee\data_Statistics	Arp	0.74	0.0173					1.69942	0.0205687			1.14466	0.00364037			0.953049	0.00406894			1.04813	0.0545459			0.873245	0.0386751			0.748047	0.00208375			0.770947	0.00715639			0.954731	0.0613178			1.15584	0.0369079			1.14485	0.0714473			0.521805	0.0180899
Z:\Zach\Gibbs\10182021_0p74nM_Arp\cytoquake_revised\run1\1000x1000\myosin\surface_tracking\data_Statistics	Arp	0.74	0.0364					1.37866	0.00534209			1.29778	0.00892007			1.1321	0.00373321			1.52469	0.0541572			1.04713	0.0277233			0.813141	0.00307498			0.735847	0.00230285			0.954895	0.0327886			1.11605	0.0397088			1.506	0.144536			1.07158	0.151673
Z:\Zach\Gibbs\10182021_0p74nM_Arp\cytoquake_revised\run2\1000x1000\myosin\surface_tracking\data_Statistics	Arp	0.74	0.0349					1.42225	0.0100269			1.0211	0.0016725			0.594696	0.00671869			1.46173	0.0476532			0.950302	0.0381699			0.820953	0.00179031			0.820862	0.01615			1.18947	0.0502262			0.869152	0.0648213			1.32208	0.176521			1.0174	0.0944638
								1.1766	0.00536439			1.49929	0.00807728			0.929123	0.00515122			1.27993	0.0560522			0.84552	0.0189751			1.25262	0.0119165			1.15358	0.0278333			0.846191	0.0694904			0.887472	0.0431163			1.85471	0.12483			0.9328	0.16006
\\172.24.21.203\Storage\Zach\DeGennes\08112022_83nM_formin_biotin_strep_beads\add_myo_dt0p5s_20220811_172957\myo\data_Statistics	formin	83	0.0871					1.75463	0.00838379			1.42242	0.0124727			1.29786	0.00748709			1.16859	0.0608657			0.965286	0.0210281			1.19341	0.0135311			0.808266	0.0310809			0.841644	0.0459044			0.694637	0.0466673			1.24042	0.0984686			0.833054	0.150371
Z:\Zach\Gibbs\10142021_83nM_formin_run1\cytoquake_revised\1000x1000\myosin\substack\surface_tracking\data_Statistics	formin	83	0.0971					1.50234	0.00863487			1.97677	0.00786184			1.12285	0.0071085			1.32195	0.0798193			0.885956	0.0181067			1.80386	0.0081469			0.920021	0.0302379			0.889877	0.0104002			1.00117	0.0799759			1.0982	0.129077			1.39569	0.225433
Z:\Zach\Gibbs\10142021_83nM_formin_run2\cytoquake_revised\1000x1000\myosin\surface_tracking\data_Statistics	formin	83	0.0822					1.50279	0.00486583			1.14971	0.0106708			0.808731	0.00665582			1.02068	0.0371187			1.20822	0.0266495			1.6743	0.0188291			0.99102	0.0375644			0.922386	0.0564854			1.09386	0.0441932			1.15117	0.158049			0.858025	0.142594
\\172.24.21.203\Storage\Laura\Gibbs\191212-formin+myosin\N2\zach_MSD\surface_track\data_Statistics	formin	830	0.0821					1.74422	0.0122085			1.16999	0.00770061			0.981571	0.00836883			1.11566	0.0607121			0.786743	0.0256845			1.80812	0.0132187			1.26542	0.0308476			1.15372	0.0597838			0.980469	0.0333197			1.64896	0.160405			1.17055	0.176063
\\172.24.21.203\Storage\Pasha\Gibbs\200108-combo+formin\N3-formin\zach_analysis\surface_trk_Vee\data_Statistics	formin	830	0.0343					1.67848	0.00902668			0.866577	0.00697966			0.989342	0.00560258			1.28008	0.0481322			0.889252	0.0303057			1.29208	0.00843525			0.74733	0.0167539			1.03929	0.0539086			0.922729	0.0598515			1.27838	0.156397			0.63633	0.0292212
\\172.24.21.203\Storage\Laura\Gibbs\200210-myosin\N1\cytoquake_analysis\myosin\surface_trk_Vee\data_Statistics	formin	830	0.059					1.76513	0.00914236			1.80694	0.00471193			1.32417	0.00608873			0.974152	0.0763069			0.720406	0.0214784			0.770523	0.00465211			1.10011	0.0356954			0.870544	0.054542			0.810955	0.0244836			1.27067	0.1369			0.746323	0.0980426
								1.76368	0.00995002			1.79752	0.00675939			0.869202	0.00494277			1.12425	0.0604979			1.03473	0.0250559			1.58248	0.00942988			0.788895	0.0309474			0.932526	0.0329974			1.10634	0.0560244			1.74786	0.165403			1.15719	0.0828702
Y:\Pasha\170825\EPC_DHPE_good\63x_addspunSKMM_contraction_dt3s_20170825_42555 PM\640\zach_surface_tracking\trk_Vee\data_Statistics	no nuc		0.0346					1.7649	0.0121974			1.15697	0.00525522			0.9025	0.00419745			1.33133	0.0482823			1.14963	0.0260581			1.52934	0.0145548			0.656776	0.0212757			0.833344	0.0542508			1.06934	0.0358307			1.22391	0.13336			0.642151	0.0575004
Y:\Pasha\170828\N1\63x_561_add1uLspunSKMM_dt3s_contract_20170828_35726 PM\surface_tracking\data_Statistics	no nuc		0.0806					1.07823	0.00408874			1.53947	0.00703279			0.669678	0.000783502			0.993973	0.0553383			0.904663	0.0214577			1.45236	0.00933441			0.667789	0.0343655			1.10317	0.0510136			0.876137	0.0628855			1.22089	0.0899441			0.84343	0.137781
Y:\Pasha\170828\N2\63x_add5uLspunSKMM_dt5s_spot3_20170828_53041 PM\zach_rMSD\surface_tracking\data_Statistics	no nuc		0.0922					1.33599	0.00448667			0.952965	0.00819184			1.06197	0.00616887			0.761093	0.00656955			0.873718	0.0204177			1.29008	0.00588879			0.682884	0.00696952			0.747322	0.0554924			0.924011	0.0435199			1.11644	0.0617645			0.921486	0.143489
								1.08538	0.00524471			0.966518	0.00305774			0.820045	0.00163737			0.900261	0.0657643			0.949203	0.0200231			0.758621	0.00457994			0.847687	0.0186211			0.886353	0.0508832			0.775803	0.0210964			1.48178	0.198505			1.21177	0.062569
Z:\Zach\Gibbs\07112020-no_nucleator_myosin_0.8uM+blebb\contraction_spot1_dt3s_20200711_82610 PM\zach_rMSD\data_Statistics	no nuc blebb		0.0063					1.65477	0.0122925			1.29165	0.00794952			0.979843	0.00353991			1.43172	0.0528713			0.844734	0.022446			1.73085	0.0132573			1.07739	0.0320823			1.0942	0.040752			0.508347	0.0035346			1.56511	0.148695			0.822289	0.0683264
Z:\Zach\Gibbs\07122020-no_nucleator_myosin_0.8uM+blebb\myosin_growth_dt3s_20200712_40309 PM\zach_rMSD\data_Statistics	no nuc blebb		0.007					1.10477	0.00442826			1.32727	0.00697041			0.931271	0.00453009			1.16315	0.0640428			1.07742	0.0298521			1.06065	0.00781187			1.03754	0.0279623			1.05316	0.0578964			1.03891	0.0097396			1.35683	0.186312			1.10063	0.0867486
Z:\Zach\Gibbs\07112020-no_nucleator_myosin_0.8uM+blebb\contraction_spot2_dt3s_20200711_82705 PM\zach_rMSD\data_Statistics	no nuc blebb		0.0043					1.11324	0.00613459			1.31185	0.00849728			1.02986	0.00499338			1.59552	0.0516834			0.875809	0.0232529			1.40349	0.00826624			0.857468	0.00291759			1.03929	0.039438			1.00441	0.0411865			1.45479	0.182021			0.92601	0.145247
								1.29826	0.00558068			1.06273	0.00778272			0.928196	0.00731352			1.00872	0.043521			1.3616	0.0219435			1.14502	0.00714595			0.925465	0.0191315			1.14613	0.0389648			0.771767	0.0577251			1.62866	0.212879			1.03693	0.0966848
								1.37694	0.0133524			1.39643	0.00787429			0.867722	0.00803113			0.995918	0.0611285			0.825607	0.0294687			0.95488	0.00430179			1.08403	0.0343014			1.07172	0.0523086			1.17073	0.0134531			0.94632	0.161533			1.13604	0.142918
condition1	condition2	p value						1.67946	0.00814956			1.20752	0.00377062			0.992764	0.00447836			1.12578	0.0649391			0.898838	0.0176265			1.01688	0.00520326			1.23164	0.033643			0.999569	0.047021			1.26039	0.0566289			1.17591	0.198981			0.792603	0.145023
74nM Arp	0.74nM Arp	0.0148						1.63539	0.0100534			1.01889	0.00699476			0.938072	0.00475638			1.30182	0.0448884			0.956902	0.0243084			0.966736	0.00925429			0.780003	0.0246625			0.933144	0.0488122			0.861317	0.0409183			1.43195	0.176623			0.83334	0.0466991
74nM Arp	83nM formin	4.3411e-05						1.78401	0.00738941			1.72247	0.0053023			1.09896	0.00986831			1.12648	0.0586414			0.767227	0.0333321			2.0452	0.00836235			1.10357	0.0286198			0.833797	0.0560532			1.13397	0.063454			1.19052	0.141538			1.18462	0.16046
74nM Arp	830nM formin	0.0172						1.78191	0.00738703			1.11254	0.00470846			0.83477	0.00341616			1.28436	0.0607875			0.991737	0.0223348			1.26509	0.00776137			1.02916	0.0254784			1.26652	0.0313006			1.02588	0.0547999			1.32843	0.134704			0.858131	0.12967
no nuc	no nuc bleb	0.0229						1.84812	0.00985576			1.03036	0.000880517			1.06132	0.00401691			1.73383	0.0473791			0.869904	0.0236981			0.62088	0.00439924			0.906265	0.0336326			0.863792	0.032306			1.22198	0.061542			1.18674	0.0331902			1.0674	0.168487
								1.30812	0.00495909			1.56984	0.00697218			0.885529	0.00434418			1.37453	0.0650269			1.07886	0.0138015			1.13573	0.00381752			0.718773	0.0211094			0.922958	0.0194549			0.880653	0.0418217			2.56452	0.180508			0.577744	0.0155885
								1.67064	0.0136738			1.30118	0.00234296			0.679855	0.00420344			1.41941	0.0597364			0.688171	0.0225041			1.51053	0.0110888			0.7351	0.0162938			1.0839	0.036357			1.19935	0.0497219			1.00322	0.148273			0.861671	0.0733756
								1.47554	0.0117472			0.966934	0.00218624			0.636284	0.00626014			1.39061	0.0656162			0.900146	0.0340509			1.21452	0.00846671			0.814354	0.00626644			0.835869	0.0665888			0.962639	0.0402173			0.985657	0.195428			1.08471	0.140137
								1.0205	0.00455975			1.36821	0.00868918			0.477558	0.0010667			1.33094	0.101484			1.17233	0.0308101			1.40273	0.00591155			0.802086	0.0339046			1.22265	0.0396222			2.38008	0.0107361			1.4684	0.253816			0.896988	0.10083
								1.10683	0.00626787			1.11417	0.00377374			0.781044	0.0081016			1.39039	0.0488844			1.32188	0.0201051			1.07516	0.00791953			0.958115	0.01066			1.09444	0.039241			0.763809	0.00266084			1.38704	0.227402			0.893627	0.165337
								1.12834	0.00448109			1.32187	0.00525893			0.855999	0.00656728			1.03598	0.071154			1.26196	0.0383672			0.953438	0.00464095			0.627823	0.0154265			0.739799	0.0054465			0.78817	0.0438516			1.73131	0.16843			1.05	0.127885
								1.29325	0.00753694			1.68192	0.00795388			1.01617	0.00696103			1.02631	0.0772954			1.2372	0.0284936			1.58428	0.00784589			1.00425	0.0360959			0.820778	0.051769			0.805237	0.0176804			1.07744	0.170789			1.52642	0.109718
								1.32425	0.014474			1.49113	0.0100208			0.782867	0.00175161			1.05614	0.0484384			0.752319	0.0421293			0.934181	0.00564475			0.995651	0.00375474			0.828178	0.0570588			1.17417	0.0533229			1.0544	0.0481182			0.896141	0.0887248
								1.38022	0.0098157			1.27776	0.00665673			0.902277	0.0037499			0.967102	0.0561976			1.16447	0.0243331			1.68628	0.0114881			0.789505	0.0072232			1.28032	0.0661414			1.05201	0.0587344			1.28459	0.16936			1.11195	0.194501
								1.46521	0.00638391			1.24993	0.00660699			1.1917	0.00122743			1.36427	0.0809811			0.860443	0.0195561			1.55197	0.00992029			1.52367	0.0363526			0.72789	0.0105027			1.22883	0.0483283			1.19389	0.138498			1.01751	0.198411
								1.31063	0.00468801			2.06444	0.00580549			0.78759	0.0073246			1.53659	0.0346944			1.3644	0.023024			1.33345	0.00940546			0.806179	0.0345294			1.14471	0.062887			0.804852	0.0517815			1.37065	0.107319			0.954212	0.121094
								1.68895	0.0119868			1.53307	0.00807571			0.813889	0.00541507			0.972382	0.0706762			1.67919	0.0366393			1.06642	0.0049052			0.756477	0.00424106			0.819817	0.0578514			1.14188	0.0689383			1.27524	0.258177			0.814787	0.108909
								1.51732	0.00350068			1.46513	0.0079302			1.13632	0.00136073			1.62167	0.0556297			0.785522	0.0175125			1.51309	0.0116558			0.96579	0.0351653			0.51561	0.00442174			1.6386	0.061286			1.0872	0.122245			0.897789	0.120879
								1.27246	0.00375316			2.01016	0.0104131			1.02106	0.0046758			1.21768	0.0537843			0.75119	0.0276115			0.900581	0.00472856			1.23598	0.0363331			0.982178	0.0476124			0.779221	0.0174953			1.40117	0.160957			0.8228	0.144407
								1.75527	0.0107202			1.03222	0.00477472			0.636429	0.00810216			1.17278	0.0496577			0.961437	0.0169099			1.18124	0.00722883			0.90477	0.0291641			0.907005	0.0226736			0.826996	0.0508608			0.834938	0.150302			0.710419	0.158682
								1.19006	0.00696737			1.52402	0.00755503			0.835289	0.0037656			0.984589	0.0502932			1.05979	0.0170305			1.09511	0.00927651			0.866077	0.0278887			0.983017	0.0504118			1.08768	0.0490133			2.22277	0.16382			1.25115	0.134447
								1.41602	0.00748672			0.950844	0.00825252			1.06524	0.00394454			0.942688	0.0767338			1.13575	0.0260675			1.74141	0.00990412			1.13699	0.0278513			1.09082	0.0291978			1.19493	0.0663913			1.18491	0.0940527			0.923752	0.111065
								1.81033	0.00677466			1.25751	0.0069634			1.03229	0.00248923			0.943771	0.0670632			0.850296	0.0194148			1.25766	0.0134734			0.862137	0.030788			1.02467	0.0654848			0.770065	0.00518651			1.05561	0.174881			0.902008	0.122535
								1.64817	0.00937677			1.22001	0.00721884			0.990036	0.00508676			1.00254	0.0710389			0.816193	0.0193639			1.37364	0.00501824			0.800423	0.0354908			1.03029	0.0391698			0.773811	0.0596735			1.36555	0.136492			1.11526	0.171798
								1.34019	0.00874159			0.903957	0.00766966			0.93005	0.00416396			1.0468	0.0472505			0.935104	0.0375887			1.53983	0.00999373			1.10664	0.0337664			0.969755	0.0434898			0.953079	0.0448849			1.34105	0.176683			0.842941	0.115364
								1.25375	0.00482875			1.25639	0.00462707			1.10722	0.00369507			1.20576	0.0537847			1.25941	0.0203079			0.837051	0.00499347			0.779411	0.00454547			1.14646	0.0463864			1.3424	0.0565047			1.35371	0.158093			0.747314	0.113283
								1.21979	0.00415292			1.25127	0.00167797			0.985512	0.00577089			1.24252	0.0533795			1.8178	0.00727151			1.59639	0.00669244			0.651489	0.00560285			1.02913	0.0465294			1.30212	0.102789			1.39402	0.212537			1.07479	0.0737004
								1.14317	0.00613295			0.864479	0.00456563			0.731789	0.0019751			1.19459	0.0565171			1.69969	0.0320359			1.87891	0.00937449			0.828316	0.0135911			0.855087	0.044719			1.11764	0.0398063			1.81432	0.0815414			1.12539	0.0674514
								1.38971	0.00622211			1.61121	0.00998293			0.719059	0.00584479			1.04085	0.0616207			1.54413	0.0189499			1.60326	0.0128507			0.937614	0.0350738			1.05855	0.0345442			1.13527	0.0417521			1.3899	0.168568			0.793053	0.159735
								1.6158	0.0153525			1.29339	0.00509864			0.96034	0.00355128			0.768982	0.0203926			0.888962	0.0192716			1.24664	0.006926			0.886639	0.00753924			1.0544	0.041633			0.799629	0.0486927			0.820572	0.0841068			1.01874	0.175155
								1.0971	0.00434399			1.38989	0.00512116			0.925034	0.00399395			0.840622	0.0699039			1.04567	0.0160895			1.5186	0.00716904			0.854691	0.00570138			0.85997	0.049494			0.693085	0.0108562			1.24199	0.113555			1.36165	0.174638
								1.15939	0.00467074			1.03558	0.0100731			1.10692	0.00659404			1.11749	0.0693014			0.85276	0.0391151			1.35358	0.00809327			1.26413	0.0307136			0.996162	0.054088			1.26424	0.0516667			1.0965	0.13686			0.788246	0.134621
								1.181	0.00502908			1.0879	0.00886531			0.983812	0.00633394			1.47418	0.068983			0.779713	0.0245509			1.44299	0.00714257			1.01397	0.0120498			1.06503	0.0479234			1.06073	0.0244116			0.691589	0.071005			1.09326	0.157791
								1.13422	0.00379836			1.07311	0.00517939			0.773754	0.0082493			1.04443	0.0564533			1.01654	0.0287781			0.854523	0.0032426			0.940865	0.0344818			0.958099	0.0674546			0.826576	0.0368813			1.09851	0.0353928			1.31445	0.123357
								1.69448	0.00665546			1.19049	0.00616778			0.981951	0.00569394			1.9128	0.0646833			0.84808	0.0278755			1.21277	0.00883641			0.970043	0.021014			0.655357	0.0241974			0.910645	0.0405843			1.65541	0.141932			1.08368	0.155301
								1.08401	0.00550872			1.31263	0.00606671			0.654884	0.000675446			0.971252	0.0689331			1.13135	0.0320292			0.914703	0.00552317			0.753311	0.00609547			0.895863	0.05752			0.918068	0.0444385			1.21527	0.193773			1.27569	0.0801417
								1.57071	0.0145252			1.46891	0.00953497			0.78157	0.00468269			1.15163	0.0648474			0.930611	0.0248037			0.830688	0.00623611			0.794968	0.015034			0.735809	0.0118267			1.04002	0.0462944			1.34879	0.114922			0.807121	0.146095
								1.40996	0.00637766			1.19566	0.00115512			1.18212	0.00766146			1.50157	0.0367957			1.02933	0.0187856			1.36483	0.00859369			1.14916	0.0332005			0.729637	0.0100164			1.04134	0.0613155			1.29181	0.11476			0.977608	0.122456
								1.80811	0.00669386			1.1945	0.00515814			1.0176	0.00358694			0.981255	0.0671292			0.953468	0.0219052			0.594574	0.00147461			0.826431	0.0146439			0.809235	0.0672862			2.29102	0.0403017			1.1413	0.0762355			1.18417	0.125322
								1.20984	0.00135352			1.45784	0.00543746			1.09471	0.00668624			0.893433	0.06131			0.833801	0.0180365			1.47031	0.0102323			0.736732	0.00766494			0.835203	0.0433136			1.24818	0.0638365			1.05106	0.120793			1.12006	0.0305314
								1.43558	0.00593617			1.41721	0.00593776			1.1345	0.00672254			0.893845	0.0662655			0.754955	0.0166371			2.14115	0.00784051			1.63358	0.0282113			0.91745	0.0619206			1.04027	0.0544616			1.62505	0.197438			0.868591	0.118581
								1.14796	0.00485311			0.963928	0.00582967			0.748035	0.0055307			1.02274	0.0641726			0.557205	0.0210523			0.885239	0.00997412			1.51079	0.033888			0.778438	0.0520384			0.891691	0.048804			1.22964	0.152091			1.18241	0.08864
								1.22052	0.00477275			0.976698	0.00285871			1.31716	0.00661108			1.14721	0.0647637			1.0234	0.00740895			1.40799	0.00927344			0.814629	0.0378929			0.88229	0.045771			1.29636	0.0896816			1.2738	0.121754			0.94162	0.0680946
								1.20043	0.00385641			1.32845	0.00806259			1.01863	0.00472174			1.47665	0.0671699			0.759415	0.0325743			0.964111	0.00920882			0.926872	0.0208258			0.75499	0.0686754			0.784927	0.0481259			1.41095	0.111464			0.586992	0.0682681
								1.78518	0.0126743			1.13221	0.00278433			0.723297	0.00763437			1.59593	0.067028			1.12326	0.0420296			1.49672	0.0113495			0.715008	0.0123288			0.679245	0.00574862			1.06779	0.047326			2.33411	0.0949714			1.10243	0.109353
								1.30703	0.00912503			1.18674	0.00631958			1.14804	0.00546446			1.16501	0.0601144			0.988729	0.0165659			1.46353	0.0173047			0.725727	0.00513143			0.802109	0.0500448			0.859207	0.0520137			1.60426	0.161105			0.662029	0.0910906
								1.18309	0.00826231			1.09843	0.00452443			0.962204	0.00727122			1.06454	0.053357			0.833336	0.0194624			1.31136	0.0101061			1.1997	0.032446			0.85743	0.0476944			0.695976	0.0203948			1.06841	0.0789227			1.14306	0.151739
								1.31434	0.00530561			1.45304	0.00796939			0.866196	0.00483347			1.04724	0.0621238			1.44565	0.0186024			0.911636	0.00755386			1.94249	0.0343239			0.838255	0.047631			0.816929	0.0679844			1.4958	0.151574			1.01389	0.189111
								1.36401	0.00787739			1.45819	0.00960599			0.757454	0.00426999			0.9245	0.0815066			1.30759	0.0179195			1.05865	0.0113194			0.895992	0.016562			0.953072	0.034738			1.07761	0.046848			0.820076	0.0342512			0.964119	0.173066
								1.32521	0.00368779			1.31255	0.0110223			1.14022	0.00704108			1.00746	0.0569847			0.885422	0.0232735			0.840973	0.00815889			0.982113	0.0338133			1.10141	0.050554			1.71175	0.0597497			1.82437	0.0357781			0.966919	0.10658
								1.45782	0.00978786			1.30262	0.00765265			0.749596	0.00544432			1.3242	0.0566684			1.68596	0.00859156			1.18071	0.008979			1.04799	0.0337726			0.911674	0.0516268			0.729218	0.0518619			1.48515	0.140403			1.06502	0.0933489
								1.81228	0.0117124			1.11545	0.00777116			0.739666	0.00620526			0.887108	0.0668815			1.11337	0.0156584			1.40018	0.0186366			0.872229	0.00166556			1.03657	0.0369598			0.607712	0.00759143			1.29987	0.0847255			0.885056	0.0829354
								1.56476	0.00631216			1.22844	0.00384201			1.10015	0.00549437			1.14624	0.067527			0.959869	0.0225364			1.20265	0.00724741			0.897055	0.0111006			0.852837	0.0465852			1.12598	0.0574524			1.25771	0.07282			1.19521	0.112745
								1.56197	0.00723886			1.31972	0.00650018			0.850769	0.00666117			1.93796	0.0345931			1.05432	0.0306028			1.71206	0.0130386			0.911129	0.0053506			1.12503	0.0391656			0.948929	0.0571496			1.22862	0.118449			1.32422	0.0927714
								1.84835	0.00685783			0.796719	0.00465148			0.935425	0.00841812			0.904541	0.078017			0.895943	0.0282475			1.70206	0.0121908			0.765831	0.012274			1.06132	0.056621			1.233	0.0433688			0.908623	0.0411196			1.19013	0.128001
								1.24334	0.00368059			1.88981	0.00834612			0.986542	0.00658338			1.17041	0.0710238			1.1122	0.0501164			1.4064	0.0087356			1.31297	0.0282864			0.926193	0.0425512			0.94664	0.0497771			1.35239	0.205585			0.807789	0.0664199
								1.61879	0.00961276			1.25592	0.00908605			1.01046	0.0063746			0.690277	0.00855057			1.32531	0.0209671			1.28754	0.0100401			0.725122	0.0358853			1.19302	0.0560252			1.08611	0.0455391			1.61679	0.25195			0.982414	0.143466
								1.38969	0.00828882			1.17229	0.00730286			0.830769	0.00483718			1.24236	0.055323			0.984741	0.030044			0.801453	0.00514028			0.666988	0.0154175			1.00906	0.0656498			0.962585	0.0321075			1.05658	0.11198			1.19818	0.0998024
								1.7782	0.00728444			1.11578	0.00288283			0.86972	0.00618878			1.16292	0.07426			0.927208	0.0240621			1.58485	0.0106359			0.984726	0.0353177			0.88797	0.0644202			1.11474	0.0112758			0.995842	0.124109			1.13163	0.0917714
								1.83538	0.0040813			1.48565	0.00904027			0.653137	0.00419061			1.06979	0.0633398			0.96534	0.0153728			1.26295	0.00780675			0.87405	0.0334954			0.806637	0.0209004			1.20031	0.0608332			1.78446	0.215981			0.649857	0.104592
								1.8044	0.00595722			1.34813	0.00701612			0.856781	0.0058461			1.11995	0.0630915			0.979591	0.0177			0.79425	0.00608638			0.784382	0.0116537			0.755852	0.0371348			1.12401	0.0591516			1.69915	0.141612			1.22686	0.130975
								1.31643	0.00601498			2.59638	0.012097			1.31144	0.000904986			0.957802	0.0568597			1.20029	0.0220557			1.87498	0.0066745			1.38017	0.0212407			1.03038	0.0586012			0.861176	0.0521551			1.87173	0.147332			0.709564	0.125395
								1.6482	0.0103636			1.814	0.0082917			1.09476	0.00675052			0.944702	0.0677167			1.47689	0.0242493			1.14871	0.00571703			0.9515	0.0196316			1.0717	0.036545			0.999054	0.0497777			1.57542	0.114998			0.884537	0.123553
								1.36333	0.00628441			1.14291	0.00840395			1.13879	0.00557146			0.905289	0.075303			1.30103	0.0110057			1.52425	0.00992549			1.0739	0.0375483			0.718353	0.0190754			0.829464	0.0502443			1.44904	0.122178			1.29971	0.147366
								1.33131	0.00518247			1.05689	0.00702537			1.01406	0.00204094			0.966507	0.0629168			0.806755	0.0216333			1.21949	0.0106837			1.48152	0.00310078			0.975204	0.0359784			0.811043	0.0498416			1.52513	0.096985			1.05312	0.0819192
								1.84377	0.00933482			1.44652	0.0069232			1.06426	0.00477751			1.38092	0.0545213			1.19167	0.0248143			0.902817	0.00713735			0.935341	0.0247591			1.38232	0.059396			0.908833	0.0549151			1.15284	0.121196			1.21477	0.138706
								1.52689	0.00600645			1.52439	0.00826612			0.913067	0.00377323			1.39038	0.05974			1.29321	0.0167552			1.90574	0.0191612			0.762543	0.0105456			1.16028	0.0553296			1.08814	0.0428308			1.37885	0.134458			1.0878	0.218612
								1.35086	0.00701253			1.8355	0.00802286			0.848827	0.00686944			1.05819	0.0755763			1.04374	0.0203213			2.01134	0.0138599			0.773613	0.0209979			0.769592	0.0515712			0.812389	0.0494883			1.35536	0.104945			0.979347	0.229367
								1.47108	0.00494966			1.37627	0.00663812			0.770271	0.0046771			1.34502	0.0533021			1.15175	0.026596			0.900978	0.00175714			1.02671	0.0334802			0.938644	0.0473056			0.824059	0.0591775			1.34226	0.174196			0.91494	0.185848
								1.69392	0.0169169			1.60649	0.00505288			0.784653	0.00547038			1.11717	0.0587643			1.33724	0.0238156			1.21793	0.0102886			1.32718	0.0127421			0.948268	0.0514658			0.821129	0.0539044			1.76635	0.150916			1.49162	0.16274
								1.3871	0.0126133			1.24937	0.00501937			0.817425	0.00507244			1.13354	0.0600629			1.14076	0.0266741			1.63195	0.00944717			0.815552	0.0323701			0.91465	0.039501			1.0271	0.0733923			1.31319	0.154352			0.760101	0.128286
								1.47526	0.01058			1.56776	0.00757048			0.83857	0.00510169			1.1794	0.0440382			1.00994	0.0184451			1.54434	0.00913654			0.799408	0.0348129			0.827248	0.0486748			1.10646	0.0468307			0.993835	0.0850645			1.01006	0.0928909
								1.31168	0.00808168			1.47937	0.00797966			0.519798	0.00106369			1.68776	0.0292513			0.861458	0.0269269			1.31642	0.0143142			0.918594	0.0361786			1.13015	0.0527666			1.34387	0.0477761			1.32675	0.14165			0.880558	0.141161
								1.691	0.00703933			1.42054	0.00288448			0.98777	0.00807535			1.04056	0.0499597			1.02281	0.0169049			1.19568	0.00878473			0.897537	0.0191377			1.01669	0.043075			1.15591	0.0417535			1.77808	0.165295			1.09096	0.092423
								1.61815	0.0115144			1.35242	0.00705463			0.740269	0.00157926			1.04758	0.063402			1.22291	0.0276892			0.708694	0.0022233			0.894852	0.00279563			0.923092	0.0434632			0.70916	0.0519299			1.12859	0.198968			0.811272	0.141019
								0.947441	0.00686422			1.33427	0.00668735			0.959732	0.00479615			1.0032	0.0676379			0.769577	0.0238472			1.74173	0.0109585			0.801094	0.0117136			1.08553	0.0369664			0.870171	0.0148387			1.081	0.117383			0.805401	0.115646
								1.35716	0.0111079			1.19921	0.00956061			0.703278	0.00537221			0.902939	0.0808292			0.89727	0.0195056			0.862965	0.00963961			1.1402	0.0259366			0.923798	0.031696			0.663536	0.0342843			1.10841	0.0963945			0.809856	0.118891
								1.80677	0.0132856			1.58038	0.0086181			0.996483	0.00540343			1.29385	0.0563144			1.04817	0.0230805			1.46104	0.0103787			0.722481	0.0106651			1.1829	0.0157898			1.21937	0.00796803			1.68956	0.129543			0.880005	0.16133
								1.29801	0.0149563			2.03384	0.00687769			0.803191	0.00535676			1.36496	0.0671046			1.12483	0.023254			1.63797	0.0100581			0.950592	0.00427644			1.90508	0.0444226			0.803383	0.0548955			1.09042	0.119412			0.566658	0.0079485
								1.63979	0.0130018			1.69209	0.0106467			0.848061	0.0011257			1.21021	0.0514774			0.842812	0.0227908			0.794613	0.00889357			0.732723	0.00552253			1.17347	0.0335808			0.705185	0.0191679			1.33591	0.191042			1.08373	0.13132
								1.16806	0.00385017			1.34206	0.00643344			1.03813	0.00878925			1.11157	0.0655834			0.677231	0.0254333			1.11482	0.00841219			0.569122	0.00504372			1.00927	0.0490924			1.34958	0.068554			1.74936	0.0567136			1.25359	0.156884
								1.13934	0.00594007			1.0496	0.0072651			0.986689	0.0055361			0.929611	0.0630999			0.963676	0.0189056			2.27054	0.011357			0.900005	0.0351074			0.872623	0.0582536			1.54221	0.0544955			1.11496	0.05883			1.46898	0.128382
								1.37943	0.00721095			0.71344	0.0131805			1.36337	0.00569934			1.25803	0.0836167			0.880272	0.0266993			1.13467	0.0101852			1.11263	0.0338257			1.07617	0.0623132			1.0794	0.0517309			0.883194	0.184315			1.1339	0.156383
								1.82992	0.00463457			0.888985	0.00215995			1.15136	0.00364689			1.76152	0.0231795			0.628929	0.0231647			1.70099	0.00990922			0.712532	0.0372674			0.788689	0.0446914			1.36559	0.0411113			1.13567	0.11773			1.03894	0.176617
								1.67855	0.00849245			1.48096	0.00857701			1.10306	0.00530737			1.15877	0.106262			0.868607	0.02567			0.899132	0.00829368			0.960557	0.0296857			0.734295	0.041048			1.1954	0.0707111			2.35588	0.27698			1.13384	0.125175
								1.17224	0.00496561			1.4706	0.00581729			1.09982	0.00791624			1.45592	0.0538131			0.902443	0.0208979			0.764145	0.00453093			0.764675	0.0055106			1.0785	0.0707444			1.01113	0.0260467			0.980255	0.0204744			1.21537	0.138503
								1.62775	0.0131801			1.0329	0.00119742			0.656631	0.00124931			0.912552	0.0612778			1.04601	0.0223932			1.42133	0.0105867			0.813446	0.00248391			0.866699	0.0541436			0.783195	0.0598311			1.18451	0.19424			1.20338	0.0947189
								1.59435	0.00920679			1.07071	0.00198573			1.1505	0.00782629			1.84287	0.0754386			1.33094	0.0141775			1.0816	0.00570073			1.15697	0.0350589			0.978798	0.0429158			1.0089	0.0441571			1.5376	0.0717695			0.873905	0.110894
								1.46317	0.0114982			1.21018	0.00347361			0.926651	0.00423195			1.28775	0.0636344			0.948486	0.0303168			1.65437	0.00868376			0.56547	0.00244292			0.913214	0.051229			1.50979	0.00646109			0.880615	0.0443586			0.866234	0.0652215
								1.27408	0.00541569			1.41584	0.00566683			0.81028	0.00109425			1.36974	0.0551724			1.67441	0.0260049			0.742043	0.00385367			1.06117	0.0167981			0.850189	0.0537584			1.12652	0.0156131			2.57852	0.208985			1.19512	0.122395
								1.59409	0.0107848			1.12758	0.00295545			1.37021	0.00397998			1.32956	0.0658452			1.00653	0.0261116			1.48549	0.00826874			1.11716	0.0369517			0.825298	0.040267			1.93164	0.0678016			1.34785	0.0868927			1.06396	0.191371
								1.74967	0.0163637			1.11211	0.00513467			1.26836	0.00404107			1.48358	0.0685957			0.815277	0.0234325			1.35884	0.0105375			0.793089	0.02756			0.999336	0.0593772			1.63526	0.0524735			1.39635	0.236516			1.22108	0.133267
								0.939194	0.00386649			1.33956	0.00893327			1.35827	0.0096184			1.16468	0.0579166			0.746964	0.0189889			0.958046	0.00798823			0.777344	0.0303848			0.858017	0.0490622			0.907043	0.0572744			1.13612	0.119914			1.07349	0.176724
								1.80194	0.00879118			1.1657	0.00921803			0.669907	0.00432761			0.935577	0.0721091			0.739407	0.0312189			1.3856	0.016726			1.13757	0.027249			1.34244	0.0551564			1.08228	0.060746			1.37164	0.180704			0.951653	0.0897174
								1.67258	0.012442			1.07504	0.00253595			1.04914	0.00572408			1.2	0.0598554			1.08019	0.0167492			1.50311	0.0114057			1.02189	0.0318379			0.736725	0.039957			0.890625	0.0493993			1.28827	0.140231			1.29435	0.191188
								1.28491	0.00419464			1.2286	0.00559551			0.904945	0.00415029			1.29338	0.0548893			1.06212	0.0405495			1.41033	0.0166289			0.782032	0.0310954			0.984268	0.0558482			0.96442	0.0376909			2.03542	0.18908			0.720901	0.109824
								1.10155	0.00962467			1.41008	0.00707476			0.968277	0.00377066			0.923599	0.0593741			0.923744	0.0382933			1.67827	0.00823844			0.821487	0.0355101			0.978825	0.0446708			0.870106	0.0570031			1.46538	0.0697105			0.836823	0.113382
								1.18713	0.00906023			1.16932	0.00516876			1.20124	0.00330663			1.17966	0.0624297			0.860245	0.0250071			0.843674	0.00866744			0.979908	0.0284223			0.888748	0.0676442			1.09792	0.0649667			1.56276	0.139478			1.13059	0.124646
								1.02295	0.00273532			1.28899	0.00412061			0.524506	0.000826085			1.16367	0.0686131			0.876907	0.0311075			1.56774	0.0125532			1.71121	0.0019927			0.963005	0.0388828			0.891701	0.019312			1.28491	0.140786			1.08739	0.134701
								1.14555	0.0040907			1.40245	0.00859034			0.9617	0.00483944			0.929337	0.0665345			1.09694	0.0344439			1.35906	0.00901793			0.894634	0.0186657			0.978531	0.0660424			0.937248	0.0491619			1.27287	0.126463			0.976639	0.127237
								1.55514	0.00490164			1.08897	0.0028352			0.977779	0.00239745			0.987753	0.0822536			1.04005	0.0275849			1.32565	0.00711717			0.688908	0.00761237			1.33315	0.0521904			1.23555	0.0402056			1.94881	0.172686			1.00463	0.134347
								1.63494	0.00793601			1.09489	0.00922986			0.809921	0.00426813			1.05898	0.0675886			1.1709	0.0200431			1.66621	0.0140111			1.09432	0.035448			0.718204	0.0479478			1.119	0.0471632			1.02353	0.109715			1.18639	0.129896
								1.1739	0.003116			1.13797	0.00634465			1.01716	0.00453172			1.11813	0.0576746			0.702187	0.0217032			1.64073	0.0125571			0.703003	0.00490414			1.19849	0.0846984			1.18444	0.0527191			1.05975	0.0802091			1.13345	0.200421
								1.33837	0.00894975			1.10292	0.00789891			0.934298	0.00543812			1.25836	0.0546257			1.2458	0.0209785			1.75279	0.0133075			0.912442	0.0104322			0.951683	0.065539			1.11037	0.0570119			1.2823	0.196335			1.26316	0.164261
								1.16143	0.00154974			1.69199	0.0119363			0.820137	0.00493512			1.17133	0.0769921			1.36659	0.0194368			0.781994	0.00175547			1.00512	0.00807775			1.2681	0.055892			1.18401	0.0501896			1.12683	0.157093			0.866669	0.167786
								1.66239	0.00590971			1.40211	0.00620751			0.651604	0.00128626			0.932076	0.0691092			1.1286	0.0217455			0.882423	0.00555295			0.875923	0.00643556			0.866724	0.0495732			0.774829	0.00548888			1.55637	0.102388			0.916021	0.156599
								1.5135	0.0110996			1.50163	0.0107794			0.856268	0.00555357			1.10619	0.0640486			0.860298	0.0207795			1.61	0.0151732			1.07174	0.0225003			1.40224	0.0058395			1.39294	0.0453637			1.21483	0.12084			1.10226	0.14119
								1.16117	0.00379955			1.87594	0.00969571			0.67889	0.00509812			1.49086	0.0585892			1.28787	0.022736			1.11349	0.00716582			0.897172	0.0120144			0.774193	0.047915			0.850418	0.0637513			1.46693	0.20982			1.13013	0.210259
								0.868362	0.00433487			1.56076	0.00541114			0.951103	0.0113696			1.01517	0.0558625			0.916122	0.0292476			1.41833	0.00999216			0.985607	0.0337825			1.50285	0.0572228			1.25446	0.072004			1.32887	0.16227			1.17318	0.0980972
								1.0488	0.00368395			1.206	0.00722966			1.04818	0.00526901			1.03553	0.0441536			0.984371	0.0326963			1.69833	0.0146517			0.69191	0.00325278			0.828562	0.0487022			0.748478	0.0150115			1.42123	0.116474			1.00293	0.0898374
								1.55447	0.00587179			1.0785	0.00908721			1.09666	0.00254312			1.68779	0.0442276			0.913803	0.0234237			1.44886	0.0104422			0.735199	0.0328087			0.881468	0.0585918			0.854904	0.00787157			1.32808	0.0929977			1.13485	0.163086
								1.21732	0.00474592			1.06544	0.00822694			1.25771	0.0035022			0.948944	0.0695487			0.942627	0.026784			1.59407	0.00998892			0.787582	0.00303986			1.19415	0.0672528			1.33346	0.0303005			1.1153	0.156933			1.22453	0.208394
								1.8316	0.00297049			1.44603	0.00870136			0.98328	0.00334099			0.945721	0.0596509			1.11188	0.0145116			1.44718	0.0122319			0.919611	0.0280025			1.24662	0.0564608			0.880749	0.041102			1.10059	0.122362			1.17117	0.172614
								1.30877	0.00489577			1.3629	0.00937034			1.06644	0.00386279			1.06937	0.0709977			1.34988	0.0256933			1.58606	0.0120197			1.12099	0.0253687			0.854828	0.051604			1.40152	0.0516292			1.71858	0.0657364			1.04961	0.0818747
								1.10637	0.00292355			0.945961	0.00509127			0.561771	0.00375612			1.57212	0.0215787			1.06102	0.0171957			1.17934	0.0117435			0.939102	0.0257972			0.897095	0.0414414			0.990685	0.0636932			1.40592	0.11195			1.1727	0.0732196
								1.58896	0.00483221			1.40793	0.0118392			1.13538	0.00496221			1.19005	0.0599285			1.15611	0.0199849			0.906212	0.00497136			1.13214	0.0348156			0.794823	0.048234			1.2152	0.0540609			1.13187	0.115604			1.14973	0.125823
								1.76516	0.00946955			2.16931	0.00911136			0.887035	0.00514934			0.914902	0.0934518			0.894867	0.0151656			1.7291	0.00903078			1.08786	0.0334515			1.16521	0.047295			1.17211	0.0482401			1.16489	0.112169			1.15915	0.1286
								1.33338	0.00553744			1.08419	0.0123526			0.930313	0.00408615			1.05532	0.0747451			1.28434	0.0246108			1.60835	0.0128013			1.11663	0.0291561			0.947674	0.0451022			1.18621	0.0445897			1.0923	0.142415			0.933853	0.169937
								1.69359	0.00287806			1.44489	0.00798197			1.00795	0.0082662			1.27045	0.0678389			1.28561	0.0198075			1.01721	0.00995529			1.05412	0.0233529			0.985657	0.0523822			0.672215	0.0556737			1.09424	0.0621818			1.33643	0.151898
								1.1381	0.00403728			0.997827	0.00643677			0.789795	0.00340218			1.08706	0.0637106			1.03628	0.0172545			1.31078	0.00921181			1.17034	0.0325055			1.08358	0.0463578			1.4771	0.0606683			1.10793	0.119784			0.777317	0.1501
								1.09504	0.00521683			1.50897	0.00984259			1.24963	0.0110948			1.12083	0.0492408			1.51552	0.0261304			1.23674	0.00973428			0.806257	0.0350837			1.02168	0.0395826			1.18003	0.0456833			1.45095	0.146485			0.996864	0.129614
								1.71748	0.012786			1.0984	0.00643187			0.874958	0.00435565			1.61398	0.103997			0.879593	0.0220911			0.896637	0.00867031			0.886427	0.0374421			0.925522	0.0372132			0.799011	0.0101359			1.45589	0.064135			1.08903	0.083431
								1.00547	0.0050873			1.08342	0.00455018			0.79084	0.0032777			0.939194	0.0597389			1.11977	0.0143847			1.40305	0.00891398			1.11653	0.0338653			0.730038	0.0459286			0.823151	0.0469931			1.07458	0.133338			1.08201	0.115575
								1.60696	0.016906			1.31618	0.0090481			0.908192	0.00638005			1.3558	0.0654938			0.885807	0.0212504			1.07595	0.0045086			0.727859	0.0325037			0.799171	0.0529544			0.911469	0.0715505			1.43016	0.0729191			0.845236	0.112806
								1.44446	0.00666445			0.84178	0.00142245			1.29742	0.00354388			1.21446	0.0594545			0.919792	0.0243311			0.952881	0.00260211			1.00076	0.0145993			0.896797	0.0435836			1.07958	0.0469057			1.47641	0.0488814			1.18242	0.186222
								0.936272	0.00318392			1.09526	0.0054545			1.22056	0.0019856			1.76871	0.0957782			0.925228	0.0265533			1.44366	0.00748676			0.914318	0.00787439			1.14574	0.0647486			0.860634	0.045962			1.03894	0.131508			0.942448	0.136032
								1.17772	0.00548397			1.35787	0.0077181			1.05046	0.00439465			1.4152	0.042503			1.03017	0.0199729			0.899122	0.0101063			0.627734	0.0218731			1.11885	0.0425094			1.84576	0.0550428			1.40376	0.232759			1.28162	0.116196
								1.83538	0.00788729			0.854766	0.00248597			1.12625	0.0108937			1.85902	0.0683776			0.969967	0.0363308			0.885227	0.0054196			1.06715	0.0372411			0.921139	0.0631332			1.29195	0.0427068			0.958237	0.0993168			0.909218	0.137623
								1.05732	0.00381415			1.38485	0.0103908			1.09332	0.00144801			1.1276	0.0661011			0.86422	0.0171831			1.26079	0.0092344			0.739311	0.00781657			1.43292	0.0635958			0.789602	0.0487931			1.30367	0.149121			1.13728	0.134305
								1.15943	0.004476			1.42023	0.0091232			1.03774	0.0034577			1.1769	0.0604477			1.71789	0.0282032			0.789352	0.00371816			0.781294	0.0199155			1.09846	0.0440976			0.76754	0.0532361			1.46278	0.277599			1.07417	0.129518
								1.66919	0.016386			0.877671	0.00330958			1.03666	0.0063485			0.873085	0.0649486			0.796516	0.0212728			1.56722	0.00615944			0.738859	0.00868379			0.864834	0.063399			1.06552	0.0802096			1.83855	0.123045			0.924145	0.194523
								1.44831	0.00551267			1.78492	0.00492408			0.892281	0.00464267			0.929749	0.0788752			1.15969	0.0202881			1.69657	0.0109251			0.90448	0.0230253			1.171	0.043209			0.840258	0.0151923			1.23584	0.0915923			0.978041	0.148427
								1.84885	0.0162777			1.23036	0.00491977			0.959375	0.00523075			1.32878	0.0532741			1.01513	0.0185776			0.799393	0.00274791			0.631864	0.00540039			1.0966	0.051938			1.13461	0.0604481			1.51332	0.132985			0.814192	0.185925
								1.70821	0.00940831			1.00636	0.00881293			0.920414	0.00369925			1.27507	0.101604			1.10603	0.0296129			0.845337	0.00685055			1.01904	0.0315087			0.746128	0.0441206			0.682549	0.0434215			1.57064	0.22237			0.993752	0.138524
								1.44737	0.00368523			1.37913	0.00702463			0.990932	0.00697944			1.03638	0.0638586			1.07872	0.0203313			1.44308	0.0110943			1.00759	0.0376966			0.884907	0.0432482			1.63476	0.048116			2.05232	0.14372			1.27404	0.131342
								1.31365	0.00544118			1.30031	0.00652129			0.787262	0.00477488			1.19328	0.0965951			0.920197	0.0293445			1.38024	0.00817073			0.727324	0.0047251			0.700531	0.00617382			1.95583	0.0472729			1.57919	0.204115			1.12178	0.140279
								1.31026	0.00995045			1.03826	0.00894299			1.13651	0.00357995			0.982574	0.0763866			1.01129	0.0250511			1.53485	0.00998412			1.1172	0.0338853			0.922609	0.0439434			0.870392	0.0517631			1.14343	0.0590059			0.915848	0.157082
								1.0825	0.00492691			1.28175	0.00616674			1.21342	0.00577418			1.03709	0.0489228			0.917603	0.0247556			1.06415	0.0109108			0.810848	0.0368517			0.872634	0.0447052			0.90279	0.0384416			1.27808	0.129305			0.960442	0.111994
								0.993038	0.0032588			0.988699	0.00726748			1.19489	0.00665451			0.89502	0.0837533			0.931236	0.0233713			1.44404	0.00835515			1.00037	0.0347818			1.08233	0.0495838			1.05524	0.0599963			1.50869	0.162045			2.32262	0.0320744
								1.24948	0.00528168			1.76149	0.00532273			0.784376	0.00481047			0.963303	0.0681172			0.754868	0.0234792			1.81055	0.0229937			0.970223	0.0377915			1.22979	0.0433674			1.07044	0.0372105			1.33351	0.130568			0.994251	0.103331
								1.34812	0.00402183			1.3782	0.00540805			0.875336	0.00379198			0.970749	0.0756518			1.14194	0.0233692			1.12952	0.0053728			0.811289	0.00234807			0.984913	0.0415784			1.46312	0.054376			2.22694	0.0598636			1.31274	0.168117
								1.13865	0.00576287			1.23218	0.00749367			0.945679	0.0059469			1.16787	0.0760944			1.45276	0.0209624			1.51764	0.00772213			0.953064	0.036471			1.2122	0.0523498			0.611504	0.0169775			1.27995	0.198855			1.10792	0.13533
								1.33907	0.00463398			1.33571	0.00731177			0.833488	0.00507418			1.12012	0.0502375			0.938416	0.0325204			1.13934	0.01687			1.10461	0.032243			0.708226	0.0393632			1.67337	0.0661356			1.29916	0.141651			1.46211	0.18535
								1.22149	0.00517684			1.44254	0.00877707			0.768135	0.00870953			0.946594	0.0737052			0.852161	0.0338872			1.5593	0.00854415			0.964642	0.0313161			0.930382	0.0461272			0.880894	0.0537091			1.64229	0.0844636			1.31272	0.14795
								1.54286	0.00607655			0.775969	0.00346284			1.05908	0.00293325			1.08571	0.0524774			1.42052	0.0217861			1.37126	0.00936971			0.83012	0.0355055			0.900681	0.0423352			0.702198	0.00904701			1.21884	0.0230649			0.904496	0.1273
								1.45685	0.00732469			1.32407	0.00910061			1.04715	0.00474352			1.52054	0.0519348			0.983376	0.0291352			1.24251	0.00608953			1.32351	0.0363145			0.97821	0.0396214			1.16897	0.0551829			1.38651	0.0921318			1.09534	0.130306
								1.72014	0.00939866			1.4087	0.00652597			1.03407	0.00692169			1.09343	0.0676541			1.42529	0.0210913			1.00204	0.00748695			0.719881	0.00956529			1.53657	0.043984			0.969933	0.0544811			1.22231	0.0878218			1.1969	0.196563
								1.20342	0.00330518			1.82157	0.00766585			0.977875	0.00512596			0.913361	0.0724161			1.20462	0.0159584			1.25778	0.00739666			0.725075	0.0060123			0.914532	0.0485614			1.69253	0.0640744			1.11874	0.174418			1.16281	0.173314
								1.6637	0.0121298			0.860878	0.00489684			0.632092	0.00484103			1.03117	0.0525537			1.17804	0.0366105			1.09921	0.0076394			0.745895	0.00353501			0.951929	0.0456522			0.68975	0.0543901			2.36497	0.19505			1.00391	0.126705
								1.69724	0.00742175			1.39049	0.00328194			1.25747	0.00385178			1.3149	0.0502538			1.17275	0.0186748			1.18941	0.00234604			0.736588	0.00402722			1.0729	0.0728586			0.855526	0.00489115			0.826653	0.0262246			0.807224	0.0400286
								1.84518	0.0115762			1.48398	0.00641041			0.865061	0.00462792			1.04466	0.00524137			0.927757	0.0256376			0.773117	0.00630069			0.821037	0.0188808			0.934616	0.0440988			1.19143	0.0500236			1.73145	0.18988			1.10146	0.108864
								1.14615	0.00421953			0.794587	0.00172286			0.842331	0.006043			1.27915	0.0274036			1.04987	0.0197391			1.8252	0.00506775			0.731552	0.0097674			1.08588	0.0447144			0.809353	0.0429892			1.31647	0.22765			1.40039	0.126512
								1.3735	0.0138264			0.882927	0.0033153			1.15934	0.00587291			1.079	0.070401			0.917133	0.0366604			1.10954	0.0072035			0.671234	0.0286522			0.898476	0.0428582			1.50343	0.0513147			1.25922	0.24186			0.94376	0.0618893
								1.06317	0.00517899			2.02156	0.0137507			1.01841	0.000797221			1.45942	0.0537153			1.12793	0.0153849			1.07749	0.00623822			0.852905	0.0185441			1.06981	0.0584406			1.25224	0.0369537			1.61098	0.139767			1.06756	0.187603
								1.00302	0.00449868			1.23749	0.00296069			1.36817	0.007337			0.993919	0.0753745			1.54381	0.00875617			1.17603	0.0104501			1.66385	0.00903051			0.969604	0.044261			0.875061	0.0567971			1.36891	0.127516			0.99217	0.187966
								1.28482	0.0053439			1.57742	0.0065981			1.15009	0.00406908			0.897165	0.0535203			1.06409	0.0223269			1.27319	0.00944589			0.83873	0.0213122			0.824192	0.0325856			1.02058	0.0643891			1.1997	0.0484477			1.1558	0.0800895
								1.82964	0.0153647			1.1298	0.0054968			1.30403	0.00427235			1.78126	0.0398106			1.43477	0.0334728			1.41814	0.00789688			0.602814	0.00215853			1.93616	0.00543418			1.75024	0.038602			1.77158	0.157458			1.45192	0.134282
								1.38289	0.00935089			1.03674	0.00604007			0.964649	0.0062492			0.746803	0.0595949			0.813442	0.0215824			1.71547	0.00939637			0.719994	0.00391602			1.1051	0.0558422			1.26034	0.0326045			1.14065	0.140542			1.07259	0.130356
								1.51955	0.00468256			1.18715	0.00333115			1.10639	0.00971103			0.729767	0.00751284			0.951118	0.0296643			1.45773	0.0065196			0.693062	0.0358253			0.716026	0.0464268			0.912725	0.0128301			1.23306	0.150778			1.06171	0.124856
								1.4225	0.00684784			1.33211	0.00647107			0.78862	0.00499751			0.935387	0.0658771			1.10191	0.0238593			1.12477	0.013183			0.818808	0.0374561			0.795006	0.0555818			1.42935	0.0850439			2.21877	0.143759			1.09356	0.123196
								1.66083	0.0075684			1.06734	0.00614788			0.984413	0.00684892			1.38593	0.0189872			0.881302	0.0192432			1.59206	0.0190667			0.637299	0.00281467			0.971924	0.0363722			1.0002	0.0234889			1.2446	0.176886			0.822628	0.142982
								1.55862	0.00832817			1.44553	0.00661878			0.728466	0.00610714			0.968086	0.0926714			0.907709	0.0294312			1.33053	0.00995892			0.566048	0.0319474			0.9543	0.05124			0.793316	0.0401123			1.9188	0.0883273			0.950317	0.117107
								1.3876	0.00771799			1.91635	0.0115436			1.01188	0.0060239			1.84697	0.0635647			1.09872	0.0191612			1.5733	0.00973168			1.69647	0.0188375			1.01701	0.089873			1.01274	0.0502992			0.918892	0.082745			0.993656	0.110588
								1.72129	0.0128252			1.35362	0.0044701			0.806114	0.00717188			1.18691	0.0599322			0.977356	0.0185057			1.86804	0.00518647			1.29251	0.0147219			1.01302	0.0308614			0.86924	0.0354953			1.25929	0.150545			1.03795	0.229748
								1.28547	0.0113651			1.48862	0.00692218			1.09584	0.00460885			1.24157	0.0761708			1.32782	0.0148043			0.931328	0.0134306			0.692673	0.00223032			1.15362	0.071111			0.896297	0.0359563			1.65957	0.126104			1.21073	0.130504
								1.03777	0.00520575			1.01577	0.00107284			1.36294	0.00291231			1.04552	0.0828022			1.30421	0.0187091			2.14319	0.0107925			0.947571	0.00360616			0.770466	0.0441206			1.18635	0.0602243			1.79752	0.0747077			1.19755	0.166318
								1.18286	0.0068421			1.45855	0.00557417			0.749794	0.00459438			1.33138	0.0798845			0.730705	0.0190543			1.3271	0.00931664			1.50098	0.0107799			0.630795	0.00851878			0.731993	0.0434047			1.17771	0.0800182			1.33927	0.161762
								1.00647	0.00471245			0.917255	0.00187116			0.873165	0.00537751			1.17248	0.0875087			0.979271	0.0308337			2.53268	0.00867443			0.667641	0.00246071			1.56659	0.058004			0.995506	0.0484591			1.01209	0.122517			0.837852	0.183605
								1.32538	0.00604671			1.48393	0.0105969			1.10916	0.00601099			1.18671	0.0605017			0.961243	0.02116			1.45083	0.0114169			1.40298	0.00374011			0.812317	0.0269978			0.961456	0.00904643			0.930252	0.07562			1.37794	0.12614
								1.25312	0.00291759			0.965448	0.0157171			1.06378	0.00341322			1.14219	0.0855137			1.02124	0.0273957			1.3263	0.00859102			0.867699	0.0035517			1.19807	0.0553912			0.875288	0.0634317			1.66203	0.142628			1.09683	0.0290026
								1.2464	0.00507416			1.43981	0.00662089			0.944511	0.00549474			1.04824	0.0784346			0.937897	0.0357725			1.66277	0.0136496			1.4334	0.00242993			0.867172	0.0474268			1.238	0.0414509			1.4787	0.0240473			0.978268	0.124948
								1.37979	0.00653293			1.39233	0.0051229			1.26454	0.00467923			1.1343	0.0905092			1.08073	0.0177639			1.09801	0.00680665			0.781837	0.00523749			0.672413	0.0437202			1.09441	0.0413329			1.40616	0.19797			1.20486	0.115537
								1.19648	0.00617449			1.40881	0.00758531			1.10258	0.00427992			1.19904	0.0614802			1.1149	0.0249405			1.35618	0.0112786			0.702095	0.0238451			0.851305	0.0561366			0.966198	0.0589912			1.24234	0.125492			1.10827	0.120795
								1.18214	0.00284603			1.13758	0.0163361			0.796276	0.0146092			1.37427	0.0819692			1.08157	0.0184959			1.59666	0.014411			0.805605	0.00601984			1.14317	0.061982			1.25763	0.0599203			1.27016	0.0850727			0.760033	0.107419
								1.57336	0.0079156			1.01949	0.0025305			1.10982	0.00422897			1.45839	0.0330308			1.04802	0.0218328			0.994263	0.0086683			0.839239	0.00838014			1.02056	0.0248898			1.43606	0.0731799			2.80487	0.143117			0.963482	0.0912525
								1.2747	0.00607005			1.09705	0.00250741			0.725227	0.00107995			1.68142	0.116674			1.05293	0.0218067			1.05722	0.00572188			1.02852	0.0113231			0.784935	0.0193388			0.908432	0.0694339			0.66465	0.0366629			1.16812	0.0878313
								0.865219	0.00278397			1.47005	0.00591259			1.27188	0.00469023			1.23486	0.0711483			0.694778	0.0449521			0.702709	0.00178362			1.30964	0.0209914			1.26345	0.0340652			1.12472	0.0454141			1.34956	0.187993			0.782688	0.179932
								1.52758	0.00775197			1.63337	0.00466867			1.17708	0.00459371			1.25331	0.0786468			0.716911	0.00789076			1.04829	0.00464163			0.756037	0.00965559			1.14247	0.053942			0.773178	0.0503563			1.80678	0.147683			0.910961	0.126803
								1.66849	0.0137229			1.53042	0.00732687			1.11821	0.00622047			0.850632	0.0746721			0.958809	0.024102			1.60698	0.00775073			0.727463	0.0026591			1.33567	0.0508406			2.10447	0.0658312			1.21051	0.101805			0.991972	0.135981
								1.29123	0.00443069			1.37577	0.00636382			1.20275	0.00431966			1.18407	0.0800189			0.994965	0.0176857			0.719208	0.00125922			0.744705	0.00195609			0.89435	0.0468912			1.42363	0.03547			1.59731	0.140823			0.735197	0.0850593
								1.12135	0.00892029			1.06245	0.00235186			0.597036	0.00146051			0.971241	0.0752361			1.25998	0.0235916			0.746536	0.00524125			0.630287	0.003306			0.844538	0.0621394			0.932835	0.0405973			1.22774	0.173047			1.2368	0.102817
								1.33959	0.00790376			1.29139	0.0085698			1.06467	0.00439634			1.36805	0.0578441			1.28754	0.0180227			1.23766	0.0113569			0.781136	0.00281903			0.941662	0.032496			0.821724	0.0514964			1.29224	0.0924286			1.27777	0.215798
								1.72053	0.0139699			1.58625	0.00660498			1.09327	0.00117916			1.21902	0.0834484			0.899185	0.0203283			1.5153	0.0120225			0.654823	0.00431697			0.893719	0.066594			1.03255	0.0303641			1.50141	0.170007			0.915798	0.0991494
								1.84666	0.0105059			1.32068	0.00607595			0.994957	0.00614751			1.41712	0.0483975			1.29375	0.0352665			0.825951	0.00435671			0.717926	0.00215232			0.879936	0.0478968			1.11261	0.0565			1.36398	0.14794			0.727486	0.124914
								1.61382	0.00931257			1.04881	0.00650385			0.947815	0.00533192			1.56477	0.0697156			1.19734	0.0204563			1.11619	0.00372447			0.784264	0.00205457			0.847416	0.0550104			0.980652	0.0685321			1.13863	0.156881			0.934433	0.122904
								1.1216	0.00396925			1.8829	0.00473428			0.883986	0.00395131			1.51269	0.0185852			0.993916	0.0269379			1.04092	0.00688169			0.829487	0.0128514			0.806793	0.067023			0.912924	0.0110159			2.19347	0.107243			1.16682	0.160024
								1.42463	0.00986894			1.18821	0.00353672			1.08552	0.00508601			1.1911	0.055287			0.79834	0.0191668			1.24109	0.00544765			0.818405	0.0377			1.13099	0.0438884			0.965658	0.0498416			2.12357	0.228571			0.956266	0.127879
								1.15605	0.00511506			1.01385	0.00544494			0.986248	0.00464805			1.19651	0.050131			0.843987	0.0202956			0.770294	0.0067045			0.790758	0.00758485			0.675899	0.0029496			1.27678	0.0702312			1.37458	0.133992			1.02265	0.101955
								1.77525	0.0126399			0.831121	0.000651339			1.00409	0.00416308			1.08307	0.060032			0.876171	0.0243177			1.70036	0.00832013			0.627941	0.00249361			0.733398	0.0087178			1.35611	0.062648			1.53295	0.197863			1.35823	0.104434
								1.36928	0.00495432			1.04125	0.00594645			1.01231	0.00900732			0.96701	0.0688222			1.04105	0.0209139			0.765366	0.00433157			0.692684	0.0037677			0.950695	0.0539198			1.08187	0.0339463			1.43559	0.154681			0.876389	0.187834
								1.12282	0.00386731			1.10596	0.0041317			0.991697	0.00424424			1.21827	0.0575684			1.48757	0.0303093			1.63873	0.0106293			0.822052	0.015035			0.865835	0.0341506			1.34879	0.0482317			1.32299	0.09819			1.26554	0.148962
								1.73241	0.00606038			0.788893	0.00277306			1.05697	0.00636291			1.94785	0.0459383			1.29002	0.0157064			1.18525	0.0075426			0.75264	0.00599382			0.796131	0.0572242			1.22663	0.0358793			1.57094	0.116885			1.04382	0.16374
								1.81517	0.00463861			1.24533	0.00237601			1.11609	0.00450247			1.1018	0.0723362			0.86948	0.0227155			1.43679	0.00747866			0.657992	0.0311352			1.37818	0.0634826			1.29881	0.0463956			1.35912	0.0868227			1.46762	0.133037
								1.83244	0.0144741			1.30319	0.00404459			0.830942	0.00641718			1.36292	0.0540985			1.01012	0.0152621			1.58408	0.00838314			0.817238	0.0126557			1.04609	0.030807			0.945599	0.0449648			1.34573	0.0353975			1.47287	0.144787
								1.56347	0.00872815			1.22921	0.00255973			0.959129	0.00348989			1.36252	0.0986089			0.856937	0.0165933			1.48923	0.0115501			0.819807	0.00147811			0.92538	0.0473746			1.13343	0.033346			1.29133	0.0784759			1.21642	0.166595
								1.83166	0.00676654			1.54264	0.0059508			1.05312	0.00589338			1.01439	0.0696533			1.1481	0.0197915			1.33406	0.0117404			0.731564	0.015795			0.93782	0.0658798			1.01233	0.0327741			1.56122	0.139355			0.812263	0.0100068
								1.12723	0.00883414			1.1266	0.00218324			1.08206	0.00477235			0.970711	0.0703807			0.938148	0.0200439			0.97316	0.00990608			0.832882	0.0326811			1.18623	0.0926366			0.669378	0.0458041			1.00266	0.154166			0.907104	0.0854013
								1.30513	0.00590436			0.950768	0.00295593			0.892879	0.00596146			1.56036	0.03203			1.03523	0.0337963			1.08471	0.0108953			0.996637	0.0242131			1.02479	0.0593332			1.24738	0.043912			1.49958	0.0533641			0.528467	0.022909
								1.73656	0.00451584			1.35327	0.00771082			1.01012	0.0083769			1.07407	0.0498803			0.844315	0.0252481			1.14819	0.0103233			0.781094	0.00939984			0.980377	0.0700446			1.02245	0.0514972			1.52384	0.117348			0.850885	0.115967
								1.17776	0.00429915			1.28844	0.00321522			0.839447	0.0015053			1.08627	0.0825008			1.13015	0.0258711			1.37685	0.0163627			0.767465	0.00865124			0.995365	0.0443272			1.04688	0.0469231			1.31091	0.0280239			0.96496	0.159407
								0.941452	0.00458305			1.27389	0.00965367			1.0144	0.00543188			0.990948	0.0780248			1.36771	0.0258913			1.27375	0.0071654			0.813377	0.0205058			1.1313	0.045653			0.887054	0.0513879			1.54218	0.235684			1.14544	0.0889981
								1.05165	0.0113355			0.778042	0.000770224			0.972099	0.00337405			0.847336	0.0644776			1.0353	0.00550685			1.32191	0.00741567			0.78685	0.00743508			0.876566	0.056472			1.15333	0.0682317			2.10713	0.131385			1.08819	0.172631
								0.964703	0.00138091			0.968739	0.00956374			0.785822	0.00425007			1.39807	0.0234739			1.02285	0.0167925			1.70699	0.00695147			0.907722	0.0356526			1.09935	0.0400104			0.870529	0.0643528			1.4577	0.173062			0.85613	0.163493
								1.11247	0.00354092			1.55032	0.00917844			1.20373	0.00407167			1.88026	0.145137			1.07152	0.0219721			1.43145	0.00712301			0.756508	0.0343283			1.51803	0.057828			0.949644	0.0446597			1.37801	0.0907109			0.959784	0.105779
								1.15001	0.00574732			1.22116	0.00382311			0.993837	0.015335			0.947617	0.0559478			0.985558	0.0145865			1.58167	0.00989029			0.82946	0.0123517			1.04934	0.037538			1.23588	0.0502516			1.33709	0.226456			1.14101	0.156399
								1.32101	0.00376232			1.42563	0.00883796			0.9897	0.00097885			1.10438	0.0534032			0.759396	0.0226935			1.14011	0.00680598			0.734642	0.0146834			0.833151	0.0211882			1.13808	0.0285497			1.15839	0.165414			1.25856	0.152462
								1.24208	0.00473529			1.09796	0.00806803			1.02859	0.00449247			1.20345	0.0606817			1.241	0.0159387			0.908646	0.0117953			0.846619	0.0106619			0.944796	0.050431			1.09201	0.0426633			1.42787	0.177925			0.950264	0.122236
								1.36711	0.00660875			1.02339	0.00516362			1.14104	0.00760629			1.05033	0.0745932			0.847027	0.0323229			0.892326	0.00146703			0.644043	0.00202949			0.903061	0.0422722			1.03625	0.00770047			1.51179	0.125596			0.720756	0.107661
								1.75797	0.0108644			1.75733	0.00788224			0.851889	0.0078			1.12889	0.0546287			0.883057	0.0223759			0.87886	0.0112187			0.613052	0.00219453			0.932795	0.0492602			1.53492	0.0349716			1.57581	0.14723			0.635277	0.0705955
								1.34203	0.00642657			1.53169	0.00637544			0.891609	0.00491268			1.71692	0.0584368			1.12563	0.0174447			1.80708	0.00839474			0.744965	0.00798991			1.15136	0.0425854			1.07862	0.0559091			1.26848	0.137477			1.36598	0.177537
								1.04866	0.0018159			1.56319	0.00859537			0.876539	0.00521704			1.40332	0.0128253			0.9636	0.0311091			1.41729	0.00679286			0.735867	0.00819671			0.761476	0.0576182			0.957588	0.0621619			1.2715	0.114618			0.881599	0.142849
								1.2929	0.0114236			1.29105	0.00829748			1.10937	0.00556282			1.04183	0.0597513			0.944223	0.0256051			0.91832	0.00258433			0.733171	0.0309067			1.10271	0.0423084			0.806458	0.0653804			1.01595	0.0820118			0.898018	0.110715
								1.08805	0.00372672			1.23234	0.0043399			0.993889	0.00477629			1.08336	0.0571994			1.37128	0.0200076			1.19555	0.00474144			1.38727	0.0194267			1.51862	0.0580504			1.34873	0.0188244			1.35443	0.176405			1.15736	0.138035
								1.45358	0.00663491			1.0081	0.00631094			0.8251	0.00414511			1.2744	0.0471316			1.07707	0.0272108			0.958984	0.00634624			0.791229	0.0145454			0.743979	0.0446444			0.913189	0.0493556			1.23409	0.127089			1.14762	0.0275764
								1.49284	0.00700876			1.00457	0.0102344			0.900446	0.00417957			1.12862	0.0668762			0.851295	0.0207984			1.80837	0.00932599			0.599426	0.00789048			0.989613	0.0489882			0.816071	0.0536077			2.425	0.160359			1.11608	0.133602
								1.8382	0.0069192			1.94857	0.00845592			0.995693	0.0083685			1.14787	0.0644398			1.02908	0.01969			1.39615	0.00847152			0.642227	0.0066117			0.745476	0.035849			1.08299	0.0873024			1.18867	0.192134			0.925583	0.130731
								1.00295	0.00349063			1.28848	0.0075232			1.14899	0.00847446			0.73774	0.0129438			1.06305	0.0173573			1.39767	0.0167462			0.577663	0.0030569			0.778305	0.00411968			0.908264	0.0489421			1.18355	0.0637405			0.997902	0.144233
								1.0072	0.00369686			1.1001	0.00795932			1.0524	0.00337167			1.24094	0.0687193			1.08036	0.0206496			0.964828	0.00690943			0.763397	0.0105302			0.658474	0.041259			0.869349	0.0446855			1.47334	0.101242			1.34027	0.146143
								1.81141	0.0074312			1.24986	0.00780531			0.625937	0.00508568			1.96274	0.0845838			0.952515	0.0292491			1.13332	0.00997608			0.669785	0.00562526			0.758812	0.0367562			0.927139	0.0430135			1.64248	0.152354			1.23298	0.135991
								1.49341	0.00562506			1.51867	0.0107711			1.245	0.00111923			1.10517	0.056576			0.549786	0.0108968			1.56751	0.0115786			0.874283	0.0142584			0.781105	0.0093424			0.926872	0.0542917			1.2739	0.10947			0.958237	0.0987528
								0.930149	0.00364611			1.81713	0.00669546			0.999435	0.00498164			1.25131	0.0598537			0.753098	0.0221692			1.01932	0.0071061			0.869753	0.0270147			0.62104	0.0108244			1.20194	0.0418448			1.24685	0.141849			1.01363	0.0751428
								1.4503	0.00620711			1.9426	0.00674353			1.03621	0.00451312			1.09736	0.0687054			0.886253	0.0268513			1.50241	0.00712527			0.693047	0.0150038			0.808586	0.0120463			0.660729	0.0324471			1.83423	0.195669			1.06548	0.0998426
								1.75979	0.00719503			1.97186	0.00453713			1.18765	0.00426308			1.1308	0.0765246			1.04664	0.0298145			1.49863	0.00771683			0.819767	0.0351848			0.884193	0.0449692			1.05653	0.0516712			1.18472	0.0947445			1.14965	0.133808
								1.49854	0.0100364			0.996235	0.00915361			1.24002	0.00430451			1.41134	0.0622901			1.00219	0.0231372			1.03763	0.00662379			0.827461	0.0128538			1.15445	0.0520722			1.17007	0.0534849			1.49195	0.133676			0.991325	0.0998766
								1.11857	0.00426551			1.25607	0.00501001			1.06287	0.0060338			1.14124	0.0702092			1.26707	0.0237612			1.34198	0.00763379			0.678215	0.0144303			0.607109	0.00901774			0.830112	0.0456376			1.24744	0.120665			1.13707	0.166847
								1.22917	0.00668497			1.46954	0.00841776			0.819246	0.00685056			1.19968	0.0490138			1.0835	0.0236567			1.4151	0.0128357			0.577648	0.0037797			1.2477	0.0674134			1.47962	0.0450895			1.24068	0.124973			1.02496	0.11331
								1.50716	0.00890162			1.49914	0.016325			1.15954	0.00418977			1.09943	0.0627008			1.02298	0.0242701			1.66653	0.00857259			0.963577	0.0374924			1.52522	0.059331			0.61871	0.00703639			1.59923	0.118109			0.875885	0.0654511
								1.19153	0.00415401			1.18544	0.00881034			0.803169	0.00536244			1.09708	0.0605303			0.732361	0.0295947			1.37267	0.0120831			1.10799	0.00712871			0.925964	0.0155642			1.13147	0.049642			1.52904	0.14044			0.878307	0.0514723
								1.07135	0.00931786			1.39727	0.00981599			1.36596	0.00328241			1.12649	0.0577754			1.0058	0.0265763			1.38842	0.0086174			1.11472	0.0227319			0.918701	0.0550488			1.08348	0.0445116			1.18307	0.143381			0.901869	0.110676
								1.31398	0.00514506			1.1804	0.010534			1.14387	0.00532667			1.28837	0.0554269			1.09019	0.0222581			1.41525	0.00775911			0.901966	0.00966471			0.796721	0.00346326			0.805298	0.0417393			1.44787	0.08396			0.788776	0.126475
								1.83611	0.0149992			1.15417	0.0110481			1.0504	0.00362803			1.35358	0.0839477			0.980528	0.0228135			1.38438	0.00403289			0.934395	0.0373931			0.997391	0.0605774			0.917848	0.0440188			1.52237	0.181254			1.09279	0.238403
								1.18281	0.0032343			1.85566	0.0122539			1.15525	0.00484789			1.38277	0.0659399			1.22856	0.0368391			1.22437	0.00806684			0.703911	0.0134774			0.863708	0.0591028			0.858536	0.0394691			1.46892	0.114264			0.932201	0.0434948
								1.18482	0.00439592			1.84588	0.00613729			1.0307	0.00750587			1.3023	0.128218			0.905369	0.0266263			1.54001	0.00892089			1.00049	0.00339241			0.90773	0.0137252			1.56908	0.0584043			1.51751	0.17338			1.38878	0.233188
								1.17241	0.00359768			0.81163	0.00256381			0.902704	0.00920883			1.82196	0.0127332			0.831364	0.0237781			1.43597	0.00958608			0.682152	0.00625998			0.800209	0.0509918			1.04449	0.0515321			1.2299	0.0945364			1.14799	0.158653
								1.60734	0.010657			1.55407	0.00841476			0.909195	0.00471592			1.33627	0.0546968			1.30216	0.0411389			1.44839	0.00967958			0.877323	0.0273503			0.841377	0.0593074			0.859344	0.0437783			2.12856	0.167364			0.907698	0.235633
								1.1702	0.00373008			1.13404	0.00343801			0.720913	0.00102216			1.04596	0.066926			0.959713	0.0274832			1.15457	0.00813498			0.790672	0.0164937			1.09958	0.0515036			0.816513	0.0834861			1.01161	0.0174545			0.917385	0.148034
								1.70232	0.00422356			1.19089	0.00282541			1.10696	0.00366072			1.20294	0.0616264			0.894396	0.0285091			1.27592	0.00593348			0.613754	0.00426129			0.931602	0.0794806			0.908966	0.0425135			1.24947	0.132574			0.914037	0.139121
								1.02804	0.0034957			1.73452	0.011564			1.13372	0.00138314			1.31966	0.0932213			0.90819	0.0214561			1.2964	0.0119173			1.66722	0.0344195			0.974201	0.0463758			1.10243	0.0359423			1.26942	0.116615			1.06594	0.120082
								1.19566	0.00749533			1.12491	0.0016595			0.718044	0.00640662			1.59263	0.0664885			0.641445	0.0243003			1.2666	0.00642065			0.795624	0.0317432			0.66296	0.0458192			1.03782	0.0413549			1.43739	0.184044			0.696724	0.113285
								1.02804	0.00292068			1.02139	0.00194783			1.00645	0.00498746			1.51955	0.0565006			1.27082	0.0141567			0.823624	0.00352904			0.802532	0.0361166			0.855217	0.051822			0.935475	0.0437592			1.96227	0.0575959			0.932964	0.231637
								1.37546	0.00567383			1.8362	0.0122939			0.782501	0.00343122			1.16896	0.051593			0.909336	0.0255525			0.834244	0.0118746			0.863819	0.0093568			0.675407	0.0061274			1.16776	0.0240655			1.00301	0.030684			1.34569	0.147142
								1.30682	0.0114805			1.62801	0.00701694			1.09311	0.00101028			1.04617	0.0589393			1.11952	0.0171595			2.47516	0.00908806			0.809486	0.00259903			1.05083	0.0499544			0.931681	0.0497577			1.87811	0.158548			0.783775	0.153596
								1.39357	0.00524152			1.25367	0.00318398			1.03138	0.00696596			1.33502	0.0571162			1.02583	0.0393929			1.31347	0.0108662			0.943321	0.0177908			0.655174	0.00274426			1.57952	0.0454473			0.837753	0.08603			1.19821	0.0902951
								1.48203	0.00693995			1.26518	0.0045731			1.03825	0.00690131			1.07904	0.0882771			1.06651	0.0165628			1.40372	0.0156233			0.86631	0.0183444			0.618668	0.00936548			1.41429	0.0658749			1.44316	0.103655			0.963621	0.0348429
								1.55149	0.00577266			1.12467	0.00164354			1.14938	0.00657441			1.06947	0.0608751			1.03948	0.0208059			1.59514	0.0126552			0.730255	0.00893566			1.05983	0.030558			0.973256	0.0536827			1.32215	0.109585			1.37946	0.190817
								1.5343	0.00926874			0.722549	0.00535337			1.01019	0.0072616			0.981812	0.0522745			1.21067	0.0386317			1.50195	0.0123798			0.804955	0.0028692			1.17643	0.0208138			1.26491	0.0480616			1.26483	0.128851			1.04611	0.151666
								1.06025	0.00460831			1.40888	0.00704803			1.20219	0.007163			0.949219	0.0633046			1.01285	0.0290184			1.91991	0.00950595			0.900834	0.00542299			0.984335	0.0212762			0.902967	0.059838			1.17943	0.11674			1.29327	0.144831
								1.07856	0.00380932			1.32894	0.00685748			0.99971	0.00483737			1.00072	0.068712			1.09412	0.0169595			1.06241	0.00811246			0.760704	0.0291641			1.42499	0.0146945			1.26856	0.0650088			1.88125	0.151483			1.19311	0.21632
								1.79465	0.0154122			1.36404	0.00842633			0.962112	0.00458004			1.12864	0.0744275			1.14214	0.0150487			0.767479	0.00743751			0.619663	0.00469575			1.68171	0.0190705			0.655729	0.0595567			1.20001	0.0683795			1.43036	0.0889725
								1.2028	0.0110789			1.31285	0.00889143			0.903473	0.00748014			1.38463	0.0567382			1.54476	0.0177801			1.57498	0.0107037			0.742386	0.0338726			1.09378	0.0582466			0.807926	0.077874			1.09828	0.11193			1.26407	0.106563
								1.15587	0.00456322			0.706995	0.00562595			0.835609	0.00538446			1.45271	0.0625			1.07591	0.0165444			1.68298	0.00837002			0.802069	0.0154805			0.951752	0.0673892			0.994812	0.0484672			1.97996	0.0989641			0.737665	0.10718
								1.13345	0.0028269			0.730305	0.000936707			1.28207	0.00122382			1.06787	0.0629357			1.01958	0.0174631			0.979225	0.0123203			0.685036	0.00489211			0.834759	0.046553			0.769917	0.0610339			1.31928	0.11872			0.776062	0.0980694
								1.07073	0.00315043			1.43185	0.00757612			1.05039	0.00527563			1.17622	0.0616866			1.25384	0.0256452			2.15652	0.0135906			1.07808	0.0319428			0.791508	0.0379664			0.794014	0.061776			1.71403	0.170552			1.01963	0.104198
								1.81582	0.0077317			0.84626	0.00705973			1.14173	0.00734718			1.21173	0.0639426			1.43852	0.0154036			1.52333	0.0137452			1.0568	0.0216765			1.13409	0.00327488			1.34126	0.0647912			1.41959	0.12325			1.17859	0.150139
								0.925468	0.00245678			0.915054	0.00669527			1.21947	0.00464573			1.04406	0.064243			1.05625	0.0232555			1.08513	0.0122475			0.791367	0.0300205			1.10773	0.00425092			0.987633	0.0458036			1.54368	0.17766			0.694313	0.157534
								1.13556	0.0066569			2.12887	0.015325			0.739914	0.00284342			0.789413	0.0380772			0.948254	0.0250601			1.41719	0.00874297			0.745537	0.0120733			0.531357	0.0033406			1.09336	0.0470057			1.39962	0.138753			1.0587	0.15078
								1.6702	0.011303			1.38586	0.00529459			0.91034	0.0047069			2.02097	0.061429			1.3077	0.0205713			1.45122	0.00930741			0.696262	0.00575416			0.876816	0.0661986			1.06896	0.054536			1.09558	0.10934			1.11726	0.135587
								1.07483	0.00257267			0.979164	0.00337867			0.929741	0.00536408			1.19645	0.0634045			1.00997	0.0251149			1.16647	0.0110387			0.664085	0.00432262			1.12503	0.0753296			0.573948	0.00437731			1.56374	0.17891			1.40597	0.121636
								1.07566	0.00485937			1.12717	0.00191261			0.863312	0.00106429			0.997597	0.093456			1.20426	0.0242472			1.17358	0.00818152			0.908752	0.0139101			0.698586	0.0460134			1.09663	0.0493204			1.32106	0.0627045			0.978402	0.100032
								1.24376	0.00740472			1.13504	0.00652959			0.906433	0.00670962			1.44508	0.0753745			0.761921	0.0216115			1.20586	0.00602323			1.38425	0.0143947			0.794758	0.0164154			1.24987	0.0355155			1.40996	0.202163			1.09093	0.0808413
								1.04472	0.00490092			0.974686	0.00938946			0.891738	0.004384			1.24854	0.0542084			0.876402	0.0183624			1.00208	0.00502174			1.5907	0.0159917			0.679176	0.0327242			0.725912	0.0572308			1.10686	0.213562			1.22667	0.102365
								1.11612	0.00101566			1.93485	0.00507841			1.15852	0.00613756			1.18988	0.0566338			0.879803	0.0262683			0.971085	0.0126601			1.71445	0.0147777			0.839409	0.0401728			0.933609	0.0448064			1.75708	0.15028			1.32502	0.150102
								1.09806	0.00550503			1.26582	0.00882483			1.16351	0.00385215			1.0231	0.0546266			0.998405	0.0230575			1.0944	0.00536354			0.828705	0.0170688			0.675388	0.00461498			0.886982	0.0479525			1.426	0.12146			1.18246	0.0751963
								1.08844	0.00467507			1.31623	0.00780381			0.888152	0.00970873			1.20762	0.0447036			1.18699	0.0242396			0.885265	0.00585444			1.07692	0.0358892			1.01832	0.0617598			0.881798	0.00988104			1.46711	0.150682			1.02204	0.167
								1.50409	0.00710062			1.40409	0.00564472			0.853924	0.00604643			1.33972	0.0655622			1.0392	0.0161229			1.26035	0.00732293			0.783607	0.00490292			0.734425	0.0330856			0.767628	0.0177085			1.32275	0.13533			1.20052	0.136786
								1.75147	0.00419691			0.975445	0.00589926			0.876942	0.00533911			1.12516	0.0554611			1.18806	0.0139205			1.50771	0.00751512			0.617164	0.00657664			0.993397	0.040164			1.13295	0.0496559			1.12045	0.178228			0.891347	0.0646201
								1.70644	0.00423076			1.39111	0.00265114			0.976711	0.00583836			1.52399	0.0766953			0.921272	0.0205001			1.42532	0.00998333			0.615967	0.00768071			0.87067	0.0387436			0.711838	0.0581869			1.22967	0.0510341			1.41279	0.0912246
								1.68504	0.007423			2.03803	0.00978367			1.29266	0.00420346			1.36811	0.0421366			0.914175	0.0196332			1.13414	0.00643765			0.800102	0.0219536			1.04366	0.0510726			0.986194	0.0568328			1.11205	0.168129			0.968857	0.118303
								1.53764	0.00927257			1.20849	0.00374801			0.798109	0.00429212			1.38401	0.0155702			1.2	0.0258733			1.74461	0.0105278			1.01625	0.0287986			0.832775	0.0535662			0.986804	0.0389323			1.34913	0.105251			1.18699	0.141584
								1.43892	0.00803954			1.1321	0.00329845			0.994244	0.00377021			0.871605	0.0589129			0.997391	0.030826			1.36599	0.00663182			1.25077	0.0336517			0.853752	0.00486482			1.4131	0.0846959			1.67275	0.226082			1.14909	0.0925113
								1.00012	0.00299243			1.83075	0.00246676			0.92144	0.00555061			1.10878	0.0594263			0.9785	0.0192232			0.693218	0.0022958			0.871777	0.0255483			0.578876	0.0275016			1.26042	0.0380883			1.27999	0.172717			1.07615	0.0970932
								1.38694	0.00643313			1.20813	0.00227167			0.916449	0.00403502			0.988968	0.0648907			1.11489	0.0230637			1.15606	0.00752668			0.841511	0.0236055			1.42867	0.0453194			1.07818	0.0714713			1.26027	0.122645			0.92909	0.0717343
								1.21432	0.00365051			0.902076	0.00486223			1.22059	0.00365984			1.74622	0.0551506			0.917496	0.0272577			1.23461	0.00555985			0.778191	0.00842395			0.973394	0.0753018			1.24487	0.0569257			1.12901	0.105474			1.08809	0.0454469
								1.15964	0.00454144			1.73484	0.0122701			1.09368	0.00717793			1.11133	0.0684092			1.26944	0.0298293			1.32677	0.00701626			0.826973	0.00869402			0.685272	0.043837			1.24511	0.0492216			1.28384	0.188618			1.1328	0.21819
								1.09169	0.00429223			1.31214	0.00380013			0.807388	0.00274077			1.32291	0.0486353			0.985687	0.0155189			1.24277	0.0057016			0.855473	0.0118546			1.07773	0.0396524			0.809341	0.0448553			1.4473	0.220959			1.41669	0.139746
								1.72094	0.00313682			1.08605	0.00673765			1.08712	0.00889742			0.974358	0.0651009			0.920195	0.024618			0.850235	0.00742527			1.00418	0.0201774			0.650875	0.0315238			0.969246	0.0552225			2.01206	0.156076			1.55898	0.129542
								1.24299	0.0077318			1.50388	0.00649978			0.927673	0.00521718			1.09389	0.0589744			1.319	0.0174227			1.17675	0.00897688			0.627159	0.0221355			0.756386	0.0166505			0.929689	0.0536543			1.33263	0.111957			0.898703	0.162058
								1.48376	0.00593792			1.39647	0.0114799			0.775604	0.00547638			1.0337	0.0633167			1.05766	0.0211007			1.14847	0.00941877			0.725685	0.00562552			0.731335	0.009278			1.23727	0.0550553			1.10146	0.20751			1.30632	0.114322
								1.62616	0.00773701			1.01603	0.0105722			1.04037	0.0047746			1.20664	0.0644369			1.05165	0.0327207			1.2908	0.00840291			0.651628	0.0104267			0.863171	0.0134129			0.846691	0.0539553			1.02853	0.0698636			0.949532	0.129394
								1.55266	0.0128206			1.10167	0.00951354			0.993387	0.0115669			1.02995	0.0696891			1.10403	0.0152439			1.38597	0.0118247			0.872862	0.0331154			0.687277	0.0110946			0.997471	0.0691687			1.97801	0.0791395			1.32395	0.148127
								1.10479	0.00430955			1.17826	0.00641518			1.27386	0.00525446			0.992142	0.0794272			1.28295	0.0355516			2.02087	0.013607			0.762295	0.00612607			0.641773	0.0356328			0.909698	0.0468061			1.21921	0.129444			0.741152	0.0245168
								0.956528	0.00215709			0.752289	0.00194316			1.04518	0.00346407			0.806179	0.0790682			1.17682	0.0234684			1.18026	0.0143524			0.848343	0.00267531			0.860489	0.00988818			1.43104	0.0681848			1.00276	0.142017			0.568512	0.0760376
								1.33817	0.00512189			1.45662	0.00477584			0.982708	0.00416091			1.13847	0.0503533			1.1452	0.0189689			1.49544	0.00663976			0.590752	0.00649825			0.933067	0.0163029			1.23161	0.0272639			1.66174	0.16075			0.57209	0.0233186
								1.01975	0.00403501			1.3655	0.00445844			1.30309	0.00582676			1.32484	0.0585691			1.18702	0.0185451			0.959503	0.00886212			0.854189	0.0042509			0.969818	0.0367582			0.607635	0.0511508			1.59737	0.120962			0.720024	0.144968
								1.78616	0.0103112			1.24234	0.0045818			1.2272	0.00438919			1.07421	0.0738502			1.03644	0.0166432			1.06422	0.00945569			1.00147	0.00899915			1.96362	0.0211388			0.898575	0.0207708			1.36522	0.162635			0.556042	0.0260994
								1.44621	0.00631828			1.3734	0.0134595			0.798851	0.00508239			1.53078	0.149259			1.20009	0.025734			1.50872	0.00810825			1.50299	0.027194			1.44517	0.0584196			1.01442	0.0619004			1.94722	0.204238			0.626205	0.0596797
								1.10703	0.00747795			1.42601	0.00231435			0.936509	0.00377988			0.989254	0.0598262			0.891541	0.0212631			0.834198	0.00612048			0.827948	0.0157134			0.989846	0.0424502			0.517853	0.00700832			1.39536	0.0903909			0.707237	0.0650599
								1.75419	0.0050739			1.30602	0.00772211			1.02929	0.00500615			1.12909	0.0566377			0.87598	0.0217356			1.43287	0.00801174			1.04562	0.0329844			0.868462	0.0667034			0.811598	0.0609616			2.10721	0.203688			1.10605	0.191327
								1.38651	0.00736728			1.29351	0.00696524			1.01434	0.00557042			0.963257	0.0492236			1.12774	0.0174443			1.22376	0.00881402			0.644112	0.00461437			0.795944	0.0489952			1.18169	0.067358			1.21466	0.169019			0.745037	0.0635481
								1.80044	0.0119211			1.25311	0.00230271			0.784897	0.00364245			1.62666	0.0546517			1.11688	0.0220068			0.967171	0.00664522			0.780472	0.0338225			0.581963	0.0027502			0.8438	0.0535851			1.91581	0.159945			0.604103	0.0182632
								1.8253	0.00773972			1.41171	0.00749551			0.861542	0.00516948			1.72115	0.0544628			1.34636	0.00860023			1.71632	0.0125521			0.78891	0.00225843			1.17216	0.069265			0.97205	0.061478			1.51024	0.186116			0.969447	0.184598
								1.76239	0.00345782			1.42987	0.00671724			0.679138	0.00297114			1.30077	0.0526479			1.1263	0.016606			1.01058	0.00423045			0.790222	0.00291766			0.845596	0.0489392			0.910206	0.0452767			1.16202	0.0987759			1.08371	0.132956
								1.09507	0.00488721			1.99701	0.00946844			1.0507	0.00717291			0.999832	0.0745228			1.0912	0.0395264			0.814056	0.00431773			1.22906	0.0231253			1.44821	0.014054			1.17588	0.0543817			1.1478	0.140825			0.689056	0.081187
								1.30425	0.00421474			1.2618	0.00545422			0.885176	0.0041016			1.12603	0.0673956			1.04529	0.0357844			0.754295	0.00744834			0.837769	0.0080986			0.915892	0.0454042			0.924404	0.0518849			1.18908	0.149817			0.562526	0.00577232
								1.31925	0.00661884			1.17345	0.00104213			1.23112	0.000994211			1.78363	0.0512428			1.09202	0.0296884			1.35052	0.00915556			0.793774	0.00735455			0.8918	0.0333168			1.69391	0.0617651			1.10588	0.132017			1.05118	0.1329
								1.13846	0.0080309			2.11412	0.0102167			0.828718	0.0038558			1.40497	0.0584699			0.827148	0.0114545			0.997219	0.00562746			1.22505	0.0295685			0.919357	0.0484258			0.841385	0.0526268			1.52943	0.083585			0.82988	0.167458
								1.83499	0.0123687			2.05707	0.00620033			0.864346	0.00576169			0.861679	0.0688313			1.24089	0.0273188			1.6096	0.00761293			0.907497	0.00820154			0.860371	0.050004			1.34318	0.0373343			1.5667	0.108278			0.575195	0.0318567
								1.14409	0.0055833			0.989601	0.000344339			1.00948	0.00415441			1.17915	0.0585806			1.09472	0.0300253			0.893219	0.00778054			0.775352	0.00399051			0.794838	0.0068998			1.36558	0.0527799			1.20025	0.180951			0.542301	0.00866962
								1.43207	0.00627303			1.16291	0.00347941			0.856508	0.0035691			1.19135	0.0678811			1.0465	0.0290957			1.60236	0.00991824			1.45966	0.0078377			0.883438	0.0406058			1.13079	0.0685431			1.13012	0.183878			0.668655	0.0237338
								1.03906	0.00158315			1.68301	0.00730612			1.19938	0.00226143			1.65215	0.0648893			0.789536	0.0204333			1.19339	0.00664381			1.11151	0.0325945			1.11636	0.00967982			1.00141	0.0540856			1.41169	0.15106			1.2625	0.112944
								1.10189	0.00646995			1.11036	0.00487023			1.19702	0.00633977			1.00387	0.0731655			0.543427	0.00755043			1.11538	0.00916703			0.641525	0.00521448			0.66711	0.00495146			1.19624	0.0487307			1.4127	0.148762			0.610107	0.0298824
								1.69833	0.004186			1.22147	0.012059			0.993279	0.00873676			0.952927	0.0435374			0.958725	0.0327935			1.3078	0.0107819			0.688324	0.015518			1.15817	0.041816			1.33059	0.0677507			1.64706	0.170543			0.827522	0.169903
								1.84394	0.0103172			1.08889	0.00264705			1.14732	0.00936192			0.942444	0.0826901			0.944763	0.0329344			1.36935	0.00731069			0.766182	0.00403892			0.57714	0.0207972			0.765476	0.0609471			1.40363	0.13953			0.67588	0.0138093
								1.2839	0.00619985			1.0322	0.00788259			1.0398	0.00555333			1.07839	0.0713185			0.60894	0.0295716			1.32088	0.0111114			0.525906	0.0108451			0.810995	0.00812296			1.37488	0.0197001			1.33661	0.174321			1.12652	0.230064
								0.967766	0.00406264			1.75417	0.0077268			1.01303	0.00403182			0.870796	0.0282316			0.616318	0.00450723			1.19937	0.00954256			1.52541	0.0171503			0.863197	0.0396296			0.618179	0.0271391			1.48151	0.195003			0.864487	0.226097
								1.18509	0.00339093			0.979065	0.00785537			1.06599	0.00210917			1.00439	0.0720571			1.15884	0.0233176			1.03945	0.00798598			0.74221	0.0237122			1.29518	0.0284762			1.05727	0.0518339			2.10094	0.169541			0.784892	0.0336212
								1.31284	0.00614655			0.941837	0.00535933			0.905435	0.00365245			1.46617	0.0597745			0.655678	0.0227772			1.05499	0.0044065			0.839996	0.0294274			0.78657	0.0460726			1.26596	0.0632947			1.00877	0.11591			0.60627	0.0059187
								1.51637	0.00607774			1.38297	0.00556701			1.06725	0.00369555			1.44849	0.0744439			1.01595	0.0346657			1.44458	0.0116344			0.871719	0.0322037			0.720886	0.028274			0.853241	0.0587657			1.13296	0.117173			0.784	0.0861889
								1.18667	0.00319036			1.38809	0.00159824			1.26357	0.000900394			1.17804	0.0754664			0.939667	0.0198577			1.47776	0.00745683			0.729202	0.0179396			1.05694	0.0548372			0.530052	0.00372257			1.60155	0.17994			0.927559	0.0552485
								1.38939	0.00293625			1.7851	0.00299819			1.15586	0.00089239			1.25691	0.0618749			0.685585	0.0320295			1.22289	0.00475563			0.64019	0.0177145			0.669567	0.0296902			1.11771	0.0400952			1.27425	0.109327			0.520081	0.00404466
								1.37303	0.00392036			1.20072	0.00117127			0.887135	0.00507746			1.07352	0.0738254			1.00773	0.0214963			2.52373	0.0137615			0.602806	0.0030009			0.734795	0.00573996			0.920879	0.0517884			1.44513	0.144057			1.00909	0.173624
								1.14714	0.00246868			1.31574	0.0050879			1.08815	0.00443336			1.1216	0.0670431			1.05608	0.0277337			1.6283	0.0116361			0.722961	0.00725251			0.874994	0.0294574			0.742122	0.0433276			1.25612	0.0997018			0.620216	0.0608034
								1.32381	0.00262354			1.09525	0.0010281			1.10311	0.00472554			1.52834	0.0613654			0.796844	0.0288751			2.13506	0.00984667			0.759006	0.0048129			0.571716	0.00656504			0.863677	0.0584116			1.39924	0.134043			0.772095	0.169514
								1.8288	0.0039957			0.914001	0.00488987			1.08798	0.00808291			1.1526	0.0642511			0.830093	0.0221275			1.32524	0.0153075			0.945604	0.0111665			0.786957	0.0393204			1.19169	0.0553027			1.50784	0.110005			0.498024	0.0189136
								1.09324	0.00297897			1.311	0.00819122			1.03065	0.00591023			0.993221	0.0599148			0.87207	0.0286356			1.27847	0.00865515			0.640953	0.00531775			0.928297	0.0325254			0.767803	0.0470817			1.4273	0.151309			0.559193	0.0264956
								1.18146	0.00380376			1.32449	0.00301707			1.05392	0.00391226			1.01446	0.069176			0.735397	0.0290028			1.37478	0.00823941			0.759544	0.00489556			1.21467	0.0700138			0.94469	0.0745219			1.54173	0.101727			0.770454	0.149623
								1.28264	0.00416909			1.48685	0.00820218			0.987076	0.0044796			0.95916	0.0589998			0.824951	0.0129212			1.59814	0.00948625			0.87149	0.0326526			0.601887	0.00530926			1.21865	0.0545296			1.54804	0.078905			0.545258	0.00571452
								1.70068	0.00756479			1.12846	0.00158659			1.04068	0.00748394			0.9991	0.0659532			1.27816	0.0467384			1.68097	0.00868231			0.793404	0.0118923			0.702202	0.0276122			0.855057	0.0290069			1.48659	0.227196			0.637766	0.0248332
								1.36438	0.00678787			0.771839	0.00118195			1.11119	0.00515197			0.821999	0.076576			1.43698	0.0261019			0.766281	0.00628608			0.655838	0.00277264			1.24734	0.0358202			0.664452	0.0249828			1.58004	0.104984			0.656797	0.156229
								1.04385	0.00339018			2.36742	0.0114052			0.834808	0.00840873			1.52907	0.0565087			1.12488	0.0328744			0.688202	0.00583521			0.761997	0.00344605			0.884022	0.0543068			1.03637	0.0562352			2.69381	0.248823			0.678337	0.106692
								1.20098	0.00876603			1.17828	0.0118827			0.962906	0.00461938			1.05365	0.00953845			1.09593	0.0333779			0.903336	0.00879161			0.801327	0.00490968			0.826661	0.00450804			0.796516	0.0204931			1.39604	0.160065			0.672664	0.109793
								0.933205	0.00254716			0.975029	0.0029074			0.963818	0.00902333			1.13107	0.0700232			0.769375	0.0188364			1.983	0.011362			0.944283	0.031829			0.835899	0.0451904			0.958259	0.0838716			1.24051	0.214055			0.895218	0.0594699
								1.83851	0.00725733			1.35388	0.00138563			0.775148	0.00732554			1.38611	0.0754657			0.731195	0.0190011			0.933182	0.0113251			1.54359	0.0321009			0.9813	0.0369206			1.07095	0.0617443			1.47944	0.139461			0.780144	0.164368
								0.855785	0.00273251			0.925923	0.00189024			1.03173	0.00397096			1.27866	0.0914095			0.614782	0.00882289			1.41681	0.0133203			1.40052	0.0121389			0.527412	0.00627366			1.34555	0.0806436			1.30264	0.14397			0.731606	0.0813857
								1.06633	0.0081284			1.25624	0.00614733			1.12433	0.00483178			1.70638	0.0502516			0.860344	0.0267939			1.06977	0.00598707			0.829741	0.00631897			0.727043	0.0264042			1.20547	0.0205403			1.71036	0.0480695			0.775761	0.144827
								1.38089	0.00554871			1.11105	0.00210123			1.02132	0.00775629			1.22577	0.0653228			0.914507	0.035848			1.08379	0.0092546			0.511658	0.00175716			0.793526	0.037145			0.985695	0.0640309			1.37215	0.060265			1.1317	0.200696
								1.75085	0.00945537			1.13785	0.00161846			0.832447	0.00359028			1.09764	0.0760033			0.859123	0.0246983			2.06643	0.00852224			0.788486	0.0175829			0.609329	0.025575			1.37325	0.0714688			1.9713	0.138045			1.25199	0.193004
								1.83608	0.00351903			1.52546	0.00483776			1.08422	0.00332858			1.63004	0.0448217			0.761101	0.0310311			1.25083	0.00816153			0.519421	0.00418			0.659019	0.0191865			1.12818	0.0690729			1.29411	0.1296			1.35463	0.0343984
								1.19233	0.0114442			1.48878	0.00389486			0.921215	0.0169177			0.940689	0.055086			0.711922	0.0269689			0.865463	0.00620955			1.65643	0.00489526			0.759445	0.0343466			0.666729	0.0050412			1.47463	0.127737			0.694519	0.0219554
								1.08621	0.0101419			2.01657	0.00481336			1.01728	0.00421686			0.962616	0.0838517			1.093	0.0272944			1.22188	0.0124423			0.968552	0.0351018			0.793022	0.0376496			1.04689	0.0483024			1.97357	0.147915			0.500612	0.00360665
								1.71272	0.00929963			1.14602	0.00095532			0.769138	0.00531296			2.00713	0.0694526			0.802521	0.0240823			1.21817	0.00674994			0.827454	0.0170264			1.31438	0.075961			1.31387	0.0798149			1.28021	0.138977			0.676689	0.0552779
								1.46535	0.00780294			1.24071	0.00566286			0.997826	0.00522038			1.55832	0.0437302			0.800461	0.0254092			1.49111	0.0141756			0.850605	0.0076952			0.690262	0.0123672			1.22544	0.0604605			1.41109	0.159928			0.500097	0.0068023
								0.992756	0.00437777			1.13779	0.0102036			0.944983	0.00602592			1.93784	0.0399489			1.03035	0.0224253			0.959957	0.00544434			1.57932	0.0240549			1.07722	0.0350198			0.790409	0.00874639			1.32658	0.0930391			0.591621	0.013727
								1.66831	0.00568955			1.00887	0.00454995			1.10262	0.00804826			1.68923	0.0754118			0.837746	0.0329087			1.07794	0.00896576			0.779686	0.0103285			0.725494	0.0228718			1.22897	0.0754369			1.42996	0.24107			0.898952	0.105897
								0.921541	0.00286911			1.61946	0.00279575			0.906261	0.00553352			1.63229	0.0141077			0.939152	0.0263815			1.16928	0.00829643			0.784828	0.00144718			1.35889	0.018954			0.787071	0.0612412			1.39879	0.095785			0.67218	0.103111
								1.08563	0.00331576			1.26535	0.00564221			1.35392	0.00130967			1.62151	0.0471192			0.713257	0.00854557			1.34115	0.0073054			0.629234	0.00871678			0.642792	0.0191728			1.38507	0.0844395			1.10751	0.0624427			0.77063	0.0172001
								1.31034	0.00274247			0.892109	0.00129348			1.03769	0.00423909			0.817795	0.0235002			1.26672	0.0501931			1.26222	0.00711345			0.750214	0.00535154			0.642822	0.00506014			0.891823	0.0131492			1.42233	0.0920441			0.668938	0.0187636
								1.80856	0.0115641			1.32207	0.00149239			1.05455	0.00677995			0.98217	0.0619102			1.22469	0.00606579			0.576141	0.0013303			0.86895	0.0100872			1.62876	0.0215388			0.960911	0.0518268			1.46241	0.142155			0.661697	0.130093
								1.02244	0.00366932			2.03302	0.0118746			1.05023	0.00707169			1.64657	0.0395233			1.42706	0.030238			1.41643	0.0151667			0.921418	0.00610467			0.744656	0.0152848			2.39354	0.0737255			1.32758	0.09653			0.578979	0.0979589
								1.43633	0.0148983			1.9951	0.00669431			1.14346	0.0040253			1.39133	0.0579234			1.04297	0.0278723			1.7393	0.0145534			0.810166	0.0053894			0.764767	0.00907176			0.610813	0.00734745			1.96016	0.144746			0.546045	0.0113586
								1.27997	0.0047466			1.33752	0.00271497			1.09235	0.0026372			1.53611	0.065347			0.879677	0.0235681			0.774658	0.0139552			0.768028	0.00794722			0.958237	0.0388064			1.57324	0.0658564			2.46777	0.0940336			0.682674	0.0167162
								1.76569	0.00582887			1.47287	0.00855224			0.710747	0.00777286			1.34581	0.0812947			0.957306	0.0396063			1.05518	0.00568801			0.753601	0.00235221			0.619171	0.00697594			0.554951	0.0119882			1.25132	0.0660945			0.646027	0.0103017
								1.06589	0.00625561			1.18404	0.00813626			1.27155	0.00381363			1.47632	0.0647308			0.928699	0.0255903			1.53757	0.0149293			0.648483	0.00784398			0.596626	0.00187341			0.978365	0.0617968			0.984772	0.0660277			0.783295	0.032515
								1.34991	0.0100831			1.82281	0.0048255			0.762526	0.000961972			0.975891	0.0498992			0.702164	0.00582667			1.10101	0.0101203			1.00004	0.0163131			1.06264	0.0297992			1.30106	0.0804737			1.14965	0.118333			0.829737	0.099965
								1.45962	0.00606884			1.44857	0.00299912			1.3683	0.00549221			1.32653	0.0866316			0.957275	0.0293509			1.9809	0.0124596			0.762123	0.00794492			0.730234	0.0272602			0.993317	0.0149567			1.69489	0.168178			1.06365	0.0509974
								1.41621	0.00359018			1.95001	0.00525116			0.981337	0.00452585			0.949417	0.0751868			1.19223	0.0220005			1.41615	0.00862258			0.788893	0.0212629			1.03127	0.022713			0.770782	0.0502017			1.14851	0.11283			0.974251	0.0305128
								1.23696	0.00454855			1.29825	0.0126899			1.21811	0.00607869			1.70435	0.072837			0.53244	0.0206172			1.00636	0.00562488			0.696823	0.0143304			0.671753	0.022597			1.35745	0.0667997			1.51991	0.196938			0.867184	0.132946
								0.938187	0.00361945			0.881702	0.000258512			1.11004	0.00376662			0.970886	0.0802901			1.15975	0.0327359			1.35295	0.00613588			0.570988	0.00264487			0.83123	0.0359958			1.27401	0.0740121			1.36002	0.170115			0.87216	0.132657
								1.04039	0.00654968			0.986248	0.00536666			1.20725	0.0107931			1.49433	0.105855			1.11849	0.0240337			1.34931	0.00979475			0.884026	0.00287777			0.915554	0.0289604			0.570518	0.00573648			1.44505	0.11644			0.58271	0.021977
								1.76219	0.0108574			1.90507	0.00222231			0.865253	0.00579418			1.108	0.0662621			0.843239	0.0297871			1.93837	0.00600578			0.880165	0.0187228			0.74379	0.021421			1.25102	0.0640992			1.6349	0.176007			0.521866	0.0307364
								1.55381	0.0045056			1.85863	0.00620331			0.926102	0.00647127			1.81762	0.0524068			0.885231	0.0423479			1.24831	0.0150765			0.711655	0.00407418			0.905623	0.0259962			0.792789	0.0173477			1.37975	0.17829			0.746054	0.145743
								1.64053	0.0131645			0.882166	0.00125511			1.24474	0.00430577			0.917816	0.0636245			0.742493	0.033438			0.800701	0.00337521			1.25083	0.0218709			1.31677	0.0141094			1.02389	0.0729024			1.47289	0.195153			0.572655	0.0102001
								1.01314	0.00379936			2.0427	0.00360936			1.07675	0.0080884			0.794701	0.0915617			0.775967	0.025988			1.77981	0.00768212			0.674316	0.00667276			0.80574	0.0105126			0.834185	0.0514317			1.49809	0.187586			1.68312	0.193256
								1.28719	0.0036686			1.99671	0.00480284			0.849778	0.00476202			1.35602	0.0491436			0.7673	0.0214299			1.36804	0.01383			0.916954	0.0242228			0.79203	0.00652758			0.870628	0.0874183			1.51673	0.139684			0.967905	0.124249
								1.07972	0.00304348			1.43156	0.00558716			1.04192	0.00489615			0.72488	0.0141044			0.995616	0.0283683			1.46352	0.00885959			1.5191	0.0255156			0.782911	0.033733			0.533821	0.0114932			1.25134	0.105729			0.618576	0.0103562
								1.50217	0.00213453			2.41572	0.00202988			0.784089	0.00837911			1.48264	0.0707436			0.704941	0.0253291			0.726318	0.00972071			0.822876	0.0234083			0.629936	0.0091232			1.34532	0.0764353			1.38888	0.250549			0.937744	0.171024
								1.75806	0.00941282			1.57379	0.00384607			1.10162	0.0063677			1.12182	0.0637421			0.807125	0.0289157			1.19548	0.00828153			1.19212	0.00961809			1.02317	0.0339892			0.866749	0.0636525			1.16892	0.158063			0.893345	0.148812
								1.07687	0.00428497			1.99114	0.00386675			1.02058	0.00810925			1.23349	0.0243501			0.776115	0.0244109			1.47926	0.00998725			1.11975	0.0117993			0.88285	0.0326526			1.03226	0.0434256			1.90421	0.0557464			0.909431	0.124948
								1.26617	0.00392853			2.67378	0.010868			0.918005	0.00508282			1.34883	0.0409678			0.991135	0.030554			1.26659	0.0120881			1.38705	0.0133327			1.07548	0.0362234			0.68869	0.0248325			1.20008	0.230236			0.416882	0.0104261
								1.08005	0.00540243			0.940847	0.000998102			0.98117	0.0118049			1.83516	0.0565398			0.822685	0.0345168			1.48662	0.0118509			0.679543	0.0151085			0.700321	0.00952836			0.630522	0.0597808			1.27395	0.096635			1.86411	0.112913
								1.15529	0.00655695			2.1519	0.00366999			1.04572	0.0120934			1.17754	0.0773743			0.793221	0.012654			1.16309	0.0151906			0.837173	0.0169566			0.955305	0.0262978			0.610292	0.00416977			1.64851	0.147931			0.557388	0.00843817
								1.41932	0.00847241			1.02711	0.00116424			1.12128	0.00334328			1.10941	0.0677799			0.685982	0.0237884			2.15171	0.0105477			0.787861	0.0262299			0.90921	0.0366042			0.811527	0.0178792			1.50076	0.145174			0.984933	0.154954
								1.31094	0.0047173			1.54099	0.00720803			1.0535	0.00342056			1.06609	0.0969706			0.843796	0.0243064			1.29752	0.00835119			0.701756	0.00772566			0.853312	0.0309588			0.82354	0.0562559			1.57382	0.112497			0.708973	0.074889
								1.54972	0.00823507			1.55707	0.00819061			1.01205	0.00420774			0.927139	0.0807802			1.10848	0.0253009			0.935791	0.0070387			0.912781	0.0113107			1.03027	0.034706			0.557289	0.00719847			1.37734	0.1694			1.30775	0.132677
								1.60236	0.00592283			1.51464	0.00747592			0.982069	0.0066093			0.940491	0.0817598			1.33675	0.0152204			1.41673	0.0111088			1.69711	0.020702			0.797699	0.00544234			0.767593	0.0119196			1.17439	0.170754			0.506557	0.00574774
								1.24945	0.00519307			1.83258	0.0107532			1.04526	0.0042775			1.36816	0.0891815			0.8587	0.0174831			1.74433	0.0132678			1.25506	0.0233954			0.882378	0.0108357			1.28177	0.0532185			1.34718	0.146055			1.24505	0.0846927
								1.25217	0.0041464			1.44504	0.00401086			0.889046	0.00938751			1.07063	0.0513734			0.90881	0.0213707			1.55193	0.00738852			1.46957	0.0153275			0.687191	0.00984258			0.919369	0.0489819			1.0313	0.0909786			0.802551	0.107827
								1.34804	0.00725744			1.59713	0.00863231			0.984748	0.00649338			1.33955	0.0723356			1.05521	0.0292947			0.850264	0.00226462			1.41662	0.0318246			1.93703	0.0022256			0.932819	0.0542573			1.45172	0.153066			0.850052	0.0882069
								1.24265	0.00628737			1.57569	0.00450356			1.15908	0.00460426			1.14111	0.0537718			0.668468	0.0268684			1.85499	0.00998245			1.14174	0.0111563			0.750946	0.0100962			1.01333	0.0638709			1.40663	0.143724			0.989685	0.121264
								1.4104	0.00370343			1.83434	0.0129695			0.940685	0.00413142			0.908575	0.0156022			1.28871	0.0297417			2.03481	0.00710766			0.681793	0.014424			0.818636	0.0273244			1.00647	0.074066			1.2837	0.133848			0.513077	0.00681796
								1.1161	0.00775629			1.58964	0.00464765			1.07764	0.00505498			1.48256	0.109336			0.611023	0.00845563			1.12403	0.0121248			0.686656	0.00699763			0.56131	0.00496126			1.34229	0.0705013			1.06109	0.102725			1.12901	0.100652
								1.84521	0.00339064			1.55598	0.00455182			1.28528	0.00847371			2.03149	0.0517334			0.703579	0.0195211			0.974854	0.0062039			0.883469	0.0169553			0.847015	0.0233158			1.15049	0.0615819			2.06998	0.193795			0.711571	0.0865536
								1.26724	0.00795678			2.49531	0.00591157			0.951753	0.00490784			1.26106	0.0648874			0.955566	0.0342351			1.5139	0.00744925			1.59143	0.0307269			0.747395	0.0251758			0.806564	0.0645912			1.40622	0.145696			0.517097	0.00315446
								1.28283	0.00288389			1.10148	0.00751939			0.930645	0.00952906			1.91536	0.0727101			0.932243	0.0242649			1.0221	0.00632762			0.971024	0.0156433			0.971474	0.026128			0.977671	0.0445247			1.05584	0.0444342			0.632244	0.00580151
								1.13983	0.004686			1.86983	0.0033545			0.79567	0.00647836			1.5047	0.0454028			0.903816	0.018914			1.24989	0.00912251			0.711456	0.0131554			0.746368	0.00638006			1.0308	0.0777333			1.33632	0.117076			0.929108	0.108833
								1.25115	0.00206211			1.36011	0.00430409			1.07226	0.00320885			1.28075	0.0609511			0.594975	0.0253352			1.76081	0.0101407			0.620506	0.0027869			0.587719	0.0131589			1.44781	0.0601172			1.6375	0.242027			0.626236	0.0207375
								1.39233	0.00460047			1.0415	0.00320656			0.981879	0.00650028			1.55064	0.0539551			1.36868	0.0200756			1.01946	0.0100834			0.673504	0.00288639			0.75082	0.00551104			0.576576	0.0367868			1.63477	0.268892			0.941727	0.0992445
								1.0261	0.00555661			1.3426	0.000726701			1.12807	0.0114747			1.20164	0.0470051			0.793007	0.0460111			1.11505	0.0072801			0.650223	0.0034966			0.63058	0.0182505			0.598007	0.0141072			1.56725	0.164155			0.540976	0.0527746
								1.08602	0.00748936			1.35702	0.00356916			0.999454	0.0050608			1.21507	0.0503428			0.74308	0.0242512			1.15982	0.0175125			0.854446	0.0107896			0.695648	0.0198593			0.953804	0.0707792			1.31054	0.132538			0.556596	0.0442699
								1.63076	0.00726263			1.76528	0.00450509			0.820259	0.00141081			1.90256	0.0505809			0.810905	0.0264716			0.793121	0.00684685			0.713623	0.00311451			1.44334	0.010995			0.475441	0.00490191			1.32813	0.12114			0.993347	0.150347
								0.992413	0.00537192			1.2609	0.00748306			0.87912	0.00514371			1.11811	0.060528			0.9748	0.0361589			1.34483	0.0107088			0.821438	0.00858444			0.845211	0.0296432			1.2752	0.0679107			1.42589	0.15867			0.764427	0.106197
								1.22363	0.00735999			1.63107	0.00513874			0.962379	0.00488136			0.998642	0.0701463			1.55793	0.0432803			1.43002	0.0136296			0.879988	0.0119013			1.2132	0.054912			1.20769	0.0586065			2.05949	0.162848			0.772133	0.0873205
								1.47846	0.00652176			1.3872	0.000217871			1.04762	0.00415882			0.914696	0.0552578			0.912121	0.012905			1.59173	0.00881657			1.48376	0.0313524			0.653133	0.0024824			1.14091	0.0592821			1.54996	0.189011			1.57166	0.0178545
								0.9142	0.00392706			1.30684	0.00291561			0.966366	0.0058346			1.63773	0.0373217			0.593842	0.0236127			1.25955	0.00776723			0.727167	0.013633			0.752304	0.0153538			1.38578	0.0705244			1.55946	0.134093			0.656544	0.0155995
								1.64951	0.00954145			1.28006	0.00111803			0.778397	0.00414764			1.00753	0.077903			0.769379	0.0103021			0.947716	0.00635725			0.651405	0.0148398			1.0508	0.028365			1.30038	0.0648604			1.84238	0.0362226			1.29843	0.138062
								1.36312	0.0103755			1.11356	0.000948483			0.828724	0.00603399			1.14195	0.0601189			0.77301	0.0352353			1.11891	0.00723245			1.41315	0.0119894			0.782021	0.0268894			1.95247	0.0262739			1.26387	0.0815368			0.587337	0.0295287
								1.52538	0.00891136			2.15984	0.00758973			0.905662	0.00466557			1.74208	0.0571789			1.07449	0.0295632			0.587406	0.00219612			0.574989	0.00638708			1.3103	0.0235258			1.15081	0.0112953			1.3366	0.149969			0.85099	0.137207
								1.08156	0.00378532			1.32512	0.00551829			1.0632	0.0041435			1.8951	0.0395316			0.769592	0.0287829			2.0088	0.0136491			0.872879	0.00230545			0.841946	0.0280938			1.1495	0.0880215			1.25142	0.169157			1.0031	0.140157
								1.09252	0.00325534			2.48059	0.00839823			0.925355	0.00671085			1.40339	0.0564424			0.918501	0.0244681			0.947517	0.00766425			0.845459	0.00136253			0.628281	0.0051529			1.05028	0.0570776			1.98273	0.11366			0.800644	0.049014
								0.982906	0.00427745			1.19599	0.00420954			0.823093	0.00930376			1.18463	0.0588168			0.639233	0.00392248			1.36205	0.0132582			0.959435	0.00426651			1.30507	0.0208974			1.27596	0.0678776			1.51778	0.195587			0.970398	0.0306644
								1.31136	0.0057694			2.48149	0.0128153			0.970276	0.00475681			1.14111	0.0660375			0.977592	0.0455141			1.31463	0.0112657			0.79509	0.00758685			1.09224	0.014261			1.23253	0.0603773			1.63396	0.11174			0.679729	0.0782389
								1.46356	0.00223222			0.969177	0.0103071			1.11224	0.00405612			2.0336	0.0636814			0.823563	0.00960468			1.10049	0.00742328			1.21504	0.0181655			0.839201	0.0210216			0.951757	0.0631228			1.4981	0.14492			0.563606	0.0034453
								1.07371	0.00281102			1.36074	0.000790184			1.02227	0.00650455			1.22044	0.0499694			0.940361	0.0204587			0.859095	0.00760734			0.714611	0.00984349			0.659828	0.0161842			1.10704	0.0872427			1.28023	0.123682			1.26666	0.0926
								1.4167	0.00507014			1.30577	0.000926531			0.870568	0.00298292			0.827713	0.0753851			1.25837	0.0205541			1.09843	0.0100891			1.51851	0.0176523			1.58668	0.020247			0.540062	0.0117835			1.29862	0.145944			0.740189	0.103943
								1.07351	0.00217584			1.45865	0.00361472			1.17227	0.0142563			1.02268	0.0598314			1.0337	0.0134933			1.31118	0.0106529			0.819307	0.0123067			0.532867	0.0132358			0.506603	0.00534889			1.28813	0.164633			0.783875	0.0862429
								1.69656	0.0107033			3.09391	0.00492841			0.97807	0.00646624			1.45148	0.0659506			1.01756	0.0252129			0.826908	0.00703326			1.12441	0.0192441			0.565403	0.0157801			1.11262	0.0609829			1.04229	0.137827			0.686433	0.0167327
								1.17143	0.00633629			2.39872	0.000432012			0.974012	0.00351558			1.23729	0.0325359			1.13111	0.0173055			1.8944	0.0114738			0.830597	0.0062891			1.32943	0.0215474			1.31505	0.0611508			1.48167	0.165159			0.69149	0.071697
								1.23164	0.00686402			1.37609	0.00869218			1.10235	0.00523606			1.28812	0.0508806			0.922649	0.0214065			1.37646	0.00746255			1.00899	0.0167693			0.848419	0.013202			1.39513	0.06664			1.27998	0.149735			0.799431	0.0425158
								1.39753	0.00850655			1.91018	0.0066308			0.973657	0.0046315			1.14587	0.0680361			1.23375	0.0319996			1.3211	0.00763942			1.03628	0.0151017			0.70694	0.00189576			1.28369	0.0738445			1.24707	0.127539			0.998886	0.128815
								1.18472	0.00296775			1.20257	0.00272061			1.12187	0.00388803			1.22947	0.0513351			0.92662	0.0285687			1.22412	0.00787362			0.751305	0.00348182			0.732611	0.00660456			1.0378	0.0657375			1.22611	0.0683168			0.821342	0.0598395
								1.76918	0.00726353			2.42993	0.0058743			1.10433	0.00602254			1.38209	0.0551726			0.860649	0.0293819			0.907104	0.00585097			0.861755	0.01022			0.681084	0.0197018			1.18651	0.0612596			1.57946	0.231209			1.58326	0.0813319
								1.22265	0.0033689			1.58042	0.000888823			1.22443	0.00630249			1.14728	0.0640599			0.729492	0.0223964			2.40915	0.00878219			0.751221	0.00125025			0.806595	0.0240556			0.691566	0.0523265			1.12815	0.111429			0.90787	0.112456
								1.59616	0.00607245			1.89099	0.00483486			0.946948	0.0151459			1.08294	0.0652363			0.984978	0.00963124			2.22162	0.00930037			0.796577	0.0165762			0.625664	0.0049802			0.972427	0.0287489			1.2333	0.118613			0.648552	0.01092
								1.56909	0.0105793			1.36023	0.00413469			1.03144	0.00489531			1.57788	0.0629624			1.02061	0.0453821			1.7368	0.00727697			0.794599	0.0111739			0.756828	0.0177723			1.16931	0.0643455			1.42949	0.0874405			0.684395	0.0578434
								1.11911	0.0028038			2.42863	0.00326136			0.959019	0.0031969			1.64422	0.0493494			1.06506	0.0232289			1.42567	0.00938514			0.79394	0.0105027			0.741226	0.0156822			1.34637	0.0544225			2.04875	0.136211			0.55513	0.0144665
								1.78248	0.00269978			0.865432	0.00202358			1.11854	0.00517977			1.12166	0.0700455			0.972214	0.0330961			1.76559	0.0101177			0.694481	0.00883391			0.801794	0.0129227			0.753876	0.00736924			2.12182	0.0564709			1.30922	0.161166
								1.15825	0.00300429			1.17622	0.00281849			0.674118	0.00309885			1.0518	0.0822613			0.901855	0.0379163			1.3615	0.00941197			0.765427	0.00915099			0.792892	0.0230328			0.787823	0.0551027			1.74179	0.24229			0.803679	0.0851208
								1.17461	0.00246511			1.31139	0.00339999			0.9596	0.00395746			0.929321	0.0507154			0.864628	0.0434343			1.69553	0.00665525			0.670483	0.0157005			0.576256	0.0131558			1.39273	0.0619355			1.65616	0.142297			0.622719	0.0266464
								1.10006	0.00509428			1.08375	0.00350706			1.22982	0.00320031			1.27119	0.0612566			0.81036	0.0204448			1.13152	0.00701283			0.860569	0.00765101			0.821051	0.0150766			0.940254	0.051104			1.28848	0.131487			0.636219	0.0145373
								1.56155	0.00431499			1.00467	0.00650539			0.98535	0.00391639			0.859528	0.0811693			0.741539	0.0201117			1.53011	0.00835184			0.677849	0.0102878			0.735031	0.0183178			1.19022	0.078052			1.42814	0.224721			0.624634	0.0109439
								1.08766	0.00362729			1.22321	0.00302972			0.732829	0.00458313			0.994122	0.0592375			0.852478	0.0369409			1.66605	0.0172722			0.710068	0.00700715			0.893555	0.0175321			1.4352	0.0672072			1.17332	0.114075			0.686024	0.00721068
								1.18655	0.00230324			0.887037	0.00417673			0.833591	0.00178437			1.05814	0.0607246			1.85641	0.0295732			1.18347	0.00694391			0.719755	0.00920848			0.781586	0.0051305			0.824516	0.0496432			1.26463	0.0713641			1.01836	0.0595332
								1.60126	0.00465557			3.42558	0.0080251			1.06844	0.00375031			0.804893	0.0229515			1.03087	0.0287305			1.80559	0.0159152			1.09563	0.00733416			0.870708	0.020628			0.747795	0.0453707			1.93092	0.12708			0.697357	0.00449788
								1.83877	0.0118345			1.2447	0.00162264			0.718943	0.00254395			1.12621	0.0587569			0.87677	0.0314331			1.13432	0.0110758			0.876259	0.00345867			1.79819	0.0289944			1.28374	0.0600715			1.17188	0.162756			0.641132	0.0233264
								1.12328	0.00404434			1.39509	0.00569682			0.843462	0.00489272			1.27355	0.075512			0.609245	0.0169248			0.769834	0.00801551			0.842682	0.00716938			0.771461	0.0206164			1.03991	0.0656356			1.42825	0.150282			0.661488	0.0140872
								1.18111	0.00223854			1.82022	0.00536163			1.30971	0.00468213			1.58455	0.0712443			0.902132	0.0202475			0.849286	0.00648132			0.889647	0.0129653			0.724106	0.0139131			1.06614	0.0713007			1.27448	0.143664			0.749409	0.0497725
								1.24861	0.00440145			1.71814	0.00672416			0.929262	0.00464448			1.55531	0.0152757			0.822727	0.02557			1.67215	0.0112854			1.0272	0.0156367			0.672728	0.00818002			1.26025	0.0627425			1.4452	0.183745			0.995247	0.158096
								1.25942	0.00445563			1.45654	0.00507493			0.508492	0.00160146			1.5173	0.031472			0.951431	0.0284163			0.995934	0.00888842			0.804401	0.00385977			0.705963	0.00206528			0.701454	0.0186224			1.256	0.161273			0.531036	0.00526617
								1.31422	0.00334691			2.10963	0.00404949			1.08435	0.00694901			1.05688	0.0422301			0.868713	0.0217881			1.34871	0.00902076			0.679556	0.00713202			0.691635	0.021231			1.12759	0.0314524			1.36449	0.138107			0.743851	0.0326331
								1.52081	0.0135102			0.94413	0.00489378			0.884068	0.0037605			0.971344	0.0748862			0.642014	0.0297815			1.26478	0.00937146			0.619225	0.00274841			0.578796	0.00991846			0.887138	0.0181295			1.59443	0.142738			0.705097	0.0437266
								1.20755	0.00330057			1.47652	0.00375648			0.924515	0.000412462			0.912483	0.0815741			1.11084	0.0237975			1.10468	0.0066215			0.97817	0.0109277			0.646965	0.0182131			1.12066	0.0517211			1.45306	0.164001			0.709366	0.0531083
								1.07293	0.00347174			1.92419	0.00722503			1.15648	0.000907704			1.30534	0.0522651			1.11161	0.0348068			0.876846	0.0041062			1.28595	0.0148373			0.951797	0.0195899			0.97422	0.0539249			1.09056	0.103884			0.687386	0.059045
								1.58385	0.00306752			1.35031	0.000839381			1.06833	0.00495592			1.01536	0.0546799			0.820938	0.0213861			0.774246	0.0129436			0.815468	0.00222452			0.744553	0.0198705			0.921772	0.0327257			1.27485	0.0991055			1.21899	0.0983552
								1.25714	0.00626784			1.09781	0.00149576			0.675423	0.00131946			1.6519	0.0169569			0.756813	0.0229661			1.86379	0.0115762			0.697521	0.00247982			0.749006	0.0149144			1.253	0.0547224			1.09805	0.12426			0.897041	0.0601335
								1.45945	0.00532006			0.982975	0.00402012			1.00828	0.003946			1.32079	0.072326			0.948944	0.0195621			1.28253	0.00732677			0.716156	0.00801303			0.601185	0.00490982			0.919548	0.0600005			1.0734	0.201096			0.426437	0.00465094
								0.887927	0.00436128			0.917423	0.00296882			1.09891	0.00423157			0.834579	0.0268953			0.766054	0.0193287			1.52645	0.0098698			0.821283	0.00141733			0.659077	0.00971572			0.800636	0.0691439			1.41605	0.117088			0.635851	0.0189878
								1.67131	0.0122677			2.20966	0.00173417			1.10441	0.00415325			1.20687	0.05714			1.18271	0.0192905			1.00813	0.00756499			0.952084	0.0119007			0.916065	0.0124764			1.08204	0.0570527			1.79711	0.119622			0.765793	0.00618763
								1.11629	0.0029518			1.98949	0.0031842			1.07845	0.00426086			1.26942	0.0894906			1.68086	0.0253287			1.24474	0.0106765			0.914268	0.00488322			0.832985	0.016831			1.10303	0.0616973			1.65536	0.132155			0.505436	0.00773762
								1.55586	0.00675208			2.2801	0.00796517			0.92567	0.00504624			1.34817	0.0680183			0.586395	0.0184543			1.07402	0.0140079			0.707855	0.00614115			1.49427	0.0202562			1.41173	0.0480657			1.44651	0.128797			0.737598	0.0746951
								1.81524	0.00339828			1.99413	0.00338979			0.749747	0.00447045			1.57912	0.055741			0.709946	0.00836509			1.34863	0.00645386			1.2883	0.0193167			0.661659	0.0119283			0.826401	0.0633665			1.4534	0.129139			0.58368	0.0247158
								1.17833	0.00263121			2.0585	0.00428644			0.979916	0.00489582			0.988628	0.0701674			0.680313	0.0206625			1.56262	0.00917469			0.783966	0.00151695			1.06542	0.02577			1.08787	0.0634737			1.55158	0.138069			1.11781	0.138037
								1.07951	0.00239203			2.02735	0.00583693			1.19375	0.0104017			1.87695	0.0301623			1.35603	0.0164183			0.717545	0.00513938			0.88509	0.0146248			0.727909	0.0188937			0.681175	0.0112576			1.84226	0.0597618			0.690683	0.0692999
								1.83895	0.0105761			1.90718	0.00394307			1.29585	0.00815704			1.12355	0.0675769			1.49339	0.0270996			1.44202	0.0103513			0.867569	0.00664554			0.624573	0.00608764			1.0957	0.0515957			1.46782	0.14161			0.686325	0.025827
								1.64372	0.00448163			2.35973	0.00133347			0.954121	0.00411589			1.71957	0.114792			1.13235	0.0193569			1.19158	0.00889177			1.17469	0.00928457			0.697464	0.0128181			0.805954	0.0498085			1.22981	0.114913			0.766701	0.0213635
								1.39262	0.0051409			1.96597	0.00637768			0.930751	0.00412538			1.34328	0.0545398			0.747463	0.0249881			1.47028	0.0137004			0.775894	0.00970007			1.19147	0.00962664			0.618348	0.0075114			1.38707	0.104004			1.51806	0.120634
								1.26375	0.00203348			0.822353	0.000597346			0.79017	0.00355676			1.16798	0.0730377			0.920746	0.02534			1.7043	0.0183273			1.00042	0.0195297			0.585922	0.00408894			0.796525	0.00884215			1.46966	0.127831			0.657585	0.0474797
								1.2185	0.0062373			2.02436	0.00260867			0.780283	0.00476742			1.0924	0.0794682			0.796165	0.0199716			1.04018	0.00705318			1.187	0.0121677			0.772258	0.0133398			0.66156	0.0160017			1.50272	0.119833			0.854348	0.0841669
								1.23763	0.0117752			2.41631	0.00128372			0.877841	0.00443894			1.46795	0.0553606			0.858238	0.0249657			1.24895	0.00743661			0.695299	0.0115929			0.84481	0.0181042			0.794772	0.0633115			1.1895	0.142085			1.6733	0.0633979
								1.45255	0.00328422			1.082	0.00675245			0.970894	0.00965239			1.35092	0.0642732			0.622749	0.00710868			0.99489	0.00641073			1.15838	0.00847391			1.34113	0.0174056			1.22035	0.0547027			0.922684	0.0902691			0.598724	0.0381348
								1.61106	0.00939478			2.44415	0.00165598			0.945043	0.00417884			1.85648	0.0721793			1.80527	0.0248409			1.18555	0.00681392			0.670135	0.00755301			0.539333	0.0111964			0.82584	0.00867527			2.65732	0.169999			0.605169	0.0102824
								1.12516	0.0037067			1.10618	0.000933959			0.862136	0.00505826			1.07137	0.0134707			1.08616	0.0299609			1.29146	0.0084264			0.791733	0.00725154			0.78986	0.00361378			0.601551	0.00817968			1.41205	0.2612			0.704788	0.0218894
								1.5765	0.011511			1.61351	0.000901707			0.928335	0.00566207			1.04883	0.0772087			0.708183	0.0184105			0.973785	0.00932853			0.978275	0.00823943			0.694565	0.00984936			1.25023	0.0582193			1.28282	0.232344			0.721466	0.0180401
								1.0793	0.00845801			1.6097	0.0028682			1.02757	0.00518474			1.53299	0.0574931			0.763489	0.0467676			1.14844	0.00535792			1.05928	0.00370777			0.67691	0.00459514			1.44265	0.0604491			0.933426	0.045915			0.989365	0.0881801
								1.18426	0.00510482			1.39086	0.00181978			1.04633	0.00589033			1.15343	0.0186692			1.17709	0.0241161			0.96447	0.00787981			1.66244	0.0118957			0.52813	0.00528462			0.714653	0.0349977			1.39095	0.130907			1.09162	0.0956127
								1.47335	0.00290208			1.94911	0.00234427			0.85495	0.00652338			1.3548	0.0656307			0.675049	0.00889339			0.717133	0.00149428			1.03278	0.00913285			0.800995	0.0152501			0.921865	0.0319987			1.71301	0.15008			0.693813	0.062257
								1.57752	0.00230523			0.771019	0.00428749			1.18431	0.00375777			1.26242	0.073444			0.868813	0.03293			1.35143	0.00671932			1.23063	0.0152979			0.79081	0.0146292			0.976372	0.0625943			1.23151	0.151269			0.755005	0.048623
								1.2681	0.00431601			0.967709	0.00244065			0.817968	0.0058561			1.84909	0.108385			1.31747	0.0276927			0.888412	0.0127625			0.773628	0.00621917			0.832481	0.00351322			0.830243	0.0523041			1.37097	0.117577			1.163	0.0515865
								1.34819	0.00637651			1.21588	0.00180527			1.11595	0.00251568			1.09016	0.0878246			0.80101	0.025848			1.39684	0.0116934			0.897739	0.0035277			0.681938	0.0138148			2.05149	0.0842341			1.39505	0.132514			0.631417	0.0271987
								1.31584	0.00710221			2.89773	0.0022369			1.18786	0.00692671			1.75371	0.0857541			0.965271	0.0157293			1.25291	0.0105895			0.495777	0.00678763			0.732231	0.0174026			0.878727	0.0855908			1.56708	0.116673			0.692337	0.0394177
								1.84656	0.0111385			1.54513	0.00446018			1.07565	0.0124366			0.966003	0.0735211			0.914055	0.0278884			1.08959	0.00754725			1.07977	0.0121564			0.587955	0.00254952			1.04943	0.00955147			1.22832	0.115472			0.606224	0.0132746
								1.41259	0.0116286			2.39255	0.00144544			0.534023	0.00562845			1.58401	0.0652601			0.808178	0.0224921			0.677479	0.00524027			0.729019	0.0109841			0.775967	0.0095964			0.62627	0.0433419			1.67459	0.175068			0.834793	0.0346225
								1.71872	0.00810657			1.3829	0.000416857			1.3672	0.00383063			1.39104	0.0343056			0.802655	0.0193187			1.43172	0.0181097			1.2767	0.01175			0.534988	0.0101412			1.10843	0.0608263			1.74142	0.171712			0.547287	0.0100865
								1.81869	0.00907762			0.721619	0.000783823			1.00502	0.000990056			0.926064	0.0793954			0.894608	0.0304991			1.3054	0.0122692			0.915283	0.0148906			0.759853	0.0164689			0.731628	0.0555469			1.35043	0.190291			0.656769	0.0921926
								1.75723	0.0112215			1.75151	0.00515051			0.865314	0.00514901			1.10813	0.0905495			0.700401	0.0128326			0.873817	0.0101074			1.92696	0.00511207			0.739223	0.0115729			1.24219	0.0464985			1.35807	0.1456			0.703022	0.0355462
								1.38084	0.0065408			1.09884	0.003904			1.05028	0.000779709			1.14727	0.0722124			0.62529	0.0198059			1.22479	0.0106927			0.794312	0.00939726			0.809002	0.0114521			1.30275	0.0602573			1.36333	0.112805			0.497978	0.00501266
								1.74644	0.00725305			1.0433	0.000936707			0.678507	0.00319574			1.10445	0.056932			0.934113	0.0190371			1.04267	0.00646478			1.44637	0.00804251			0.673103	0.00967154			0.841064	0.0500577			1.50826	0.0762155			0.581356	0.0332641
								1.56352	0.00561475			1.43689	0.000278276			0.811649	0.00514108			1.05272	0.0769634			0.793442	0.0274401			1.2904	0.0157693			0.820234	0.00919779			0.690872	0.00618112			0.88578	0.0106326			1.17094	0.171339			0.440544	0.0223567
								1.26289	0.00282447			1.51325	0.00490192			0.814224	0.00515765			1.73441	0.0757029			0.655121	0.0211863			1.40623	0.0108539			0.803581	0.00733467			0.596672	0.0138065			0.901756	0.0472897			1.2548	0.120729			0.902023	0.01203
								1.08105	0.00109456			1.09684	0.00177356			0.870506	0.00367311			1.13033	0.085076			0.889931	0.0186796			1.56716	0.0121772			0.85298	0.00656028			1.39673	0.0231046			0.939461	0.0509428			1.61687	0.190014			0.540794	0.00549499
								1.07786	0.00207561			1.27461	0.00106933			0.813179	0.00424508			1.33112	0.0769636			0.738907	0.0324897			0.829765	0.00965672			0.829716	0.00306738			0.821533	0.00615316			0.594191	0.0116809			1.73447	0.220183			0.820896	0.0363454
								1.39597	0.00420977			1.22465	0.000323099			0.89938	0.00410352			1.23574	0.0700302			1.53674	0.0207324			1.10207	0.00804473			0.637074	0.0114511			0.694984	0.0107206			1.22937	0.0180329			1.3596	0.0892836			0.705208	0.0135616
								1.56767	0.00716754			2.63594	0.00114382			1.24966	0.00610418			0.99321	0.0940397			1.04404	0.0220632			0.835548	0.0114801			0.779959	0.00529722			0.755043	0.0100466			1.34286	0.0513516			1.44167	0.111161			0.811901	0.0477558
								1.08153	0.00346375			2.77535	0.00715401			1.07087	0.00907296			1.24417	0.0586043			0.793217	0.0207584			1.00497	0.0148931			0.605072	0.00292211			0.745712	0.00812902			1.01161	0.0799113			2.15569	0.15261			0.6954	0.0422273
								1.55767	0.0115823			3.01241	0.00139699			0.817673	0.00514615			1.26149	0.0759945			0.854088	0.028718			1.25906	0.00859589			0.696496	0.00458899			1.62424	0.00682394			1.02816	0.0655083			1.28765	0.109674			0.724487	0.0366615
								1.18032	0.00307868			1.69668	0.000632573			1.14211	0.00540038			1.01669	0.0812013			0.605484	0.0114788			1.24986	0.00921667			0.98819	0.0103793			0.870003	0.0127984			1.04884	0.034878			1.56873	0.14435			0.761465	0.0289171
								1.58276	0.00917332			1.66707	0.00336256			1.02764	0.00396056			1.13969	0.0802774			0.781649	0.0199872			1.25974	0.0111057			0.639098	0.00874738			0.786766	0.00843134			0.885902	0.0710615			1.19078	0.105952			0.66701	0.00535256
								1.44142	0.00389266			1.60929	0.00532986			0.798904	0.00607249			1.06484	0.0730283			0.791637	0.0238632			1.58718	0.00981294			0.548307	0.00585807			0.592712	0.00654294			1.21542	0.0828467			1.82875	0.15816			0.575558	0.0132199
								1.7699	0.00624547			1.88277	0.00236159			0.672433	0.00508113			0.852478	0.00837225			0.757368	0.0211531			1.07166	0.00528864			0.693806	0.00398145			0.664185	0.00824344			1.08198	0.0317037			1.7026	0.181936			0.973267	0.0533383
								1.35938	0.00413944			2.3625	0.000337801			0.629595	0.00597235			1.24416	0.0840649			1.25468	0.0234545			0.635895	0.00164058			0.682404	0.00466207			0.780907	0.00828302			1.08501	0.0508584			1.25624	0.13619			0.477901	0.00280803
								1.38105	0.00560163			1.80394	0.00286808			1.10147	0.00591822			0.858513	0.0846621			0.544586	0.0106138			1.25035	0.00637762			0.709132	0.0073857			0.673599	0.0121348			0.991745	0.0557795			1.44158	0.0862077			1.74768	0.00964686
								0.988205	0.0032886			0.986683	0.00298558			1.06511	0.0112768			1.24143	0.0330657			0.54586	0.0219991			1.46685	0.00917583			0.748488	0.00921713			0.663391	0.00897466			0.858117	0.0483717			0.943768	0.0584868			0.715601	0.00771711
								1.00169	0.00565091							0.901167	0.00346937			1.80301	0.088888			0.797546	0.0426325			1.39038	0.0118851			0.778687	0.00294775			0.763084	0.0058601			1.17665	0.0411393			1.38631	0.104936			0.634312	0.0347603
								1.65202	0.0036647							0.958544	0.00429118			1.55787	0.00960832			1.57002	0.0372583			1.41649	0.0115375			0.698997	0.00615333			0.787128	0.0056016			0.478271	0.00631469			1.51815	0.108199			1.94987	0.0324707
								1.25587	0.002423							0.853249	0.0142141			1.53127	0.069301			0.549147	0.0135153			1.46666	0.0114599			0.805412	0.00256579			0.722397	0.010995			0.927925	0.0104119			1.32784	0.114835			1.5634	0.0567698
								1.84493	0.00949506							0.581966	0.00179207			1.10901	0.0790678			1.23486	0.0192564			1.25769	0.0123685			1.44431	0.00731168			0.812824	0.00752184			1.03682	0.0535169			1.46948	0.207645			1.00525	0.070658
								1.57283	0.00752355							0.802841	0.00491751			1.64076	0.0308484			0.625633	0.0255717			1.17661	0.0112062			0.925003	0.00662428			0.694284	0.00593954			1.02863	0.0622665			1.73994	0.156285			0.76627	0.0362355
								1.2347	0.00383236							0.757998	0.00468792			1.0484	0.0859475			1.46823	0.0110541			1.2949	0.00672961			0.666332	0.00230989			0.78598	0.0078437			1.15189	0.0750419			1.62589	0.133758			1.11025	0.0584498
								1.80089	0.0110643							0.940605	0.000889836			1.11207	0.0291528			1.32288	0.0296397			1.11766	0.0095232			0.76635	0.00718547			0.807304	0.00595492			0.941147	0.0570871			1.70813	0.0765877			0.612644	0.0398381
								1.75894	0.00687877							0.869484	0.00403308			1.54728	0.0550071			1.20363	0.0200017			0.643826	0.00118375			0.752991	0.00445499			0.79615	0.00523584			1.41664	0.0407607			1.23861	0.0888673			0.697426	0.0554411
								1.68564	0.00603229							0.602882	0.00217683			1.14096	0.0658567			0.858597	0.0238352			1.32288	0.0102233			0.942528	0.00352207			0.781212	0.00479356			0.895992	0.0599829			1.19911	0.174173			0.86937	0.0207279
								1.05422	0.00544952							0.740016	0.00408574			1.24129	0.0820541			0.81826	0.0223791			0.76178	0.00690331			1.206	0.00755922			0.634001	0.0038763			0.503582	0.00417572			1.3395	0.149418			0.991367	0.0196515
								1.30539	0.00464308							0.697151	0.00380414			1.2273	0.100628			0.737549	0.0208076			1.47621	0.00917728			0.815208	0.00186213			0.64677	0.00326586			0.532272	0.0105437			1.31722	0.153307			1.46486	0.0266275
								1.1401	0.00190513							0.817265	0.00374644			0.807522	0.0233479			1.92086	0.0205984			1.93818	0.013584			0.74017	0.00653984			0.837334	0.0109791			1.19345	0.06455			1.59628	0.150165			2.18242	0.0333277
								1.2268	0.00233239							1.04042	0.00664221			2.66677	0.090694			0.644104	0.0243564			1.10464	0.00468595			0.95895	0.00400931			0.762901	0.00422116			0.955467	0.0645356			1.8691	0.219456			0.767441	0.0269415
								1.12513	0.00220718							0.943035	0.00600197			1.20229	0.0889055			0.825134	0.0207067			0.99324	0.00408633			1.50484	0.00480853			0.954178	0.00529748			1.72557	0.0718359			0.922362	0.0474014			1.11024	0.0324265
								1.08493	0.00174745							1.09058	0.00678977			1.29778	0.104431			0.755955	0.0142704			0.811943	0.00527381			0.932186	0.00266655			0.898041	0.02123			1.62289	0.0814583			1.53721	0.213318			0.612152	0.0137031
								1.11969	0.00440957							0.887247	0.00627972			1.14387	0.0732839			0.892578	0.0230548			1.13313	0.00772224			0.81258	0.00253789			0.650074	0.00713326			1.12665	0.0519895			1.28505	0.0985123			0.854996	0.0432125
								1.1821	0.00478944							0.867466	0.00531732			0.992233	0.0891464			0.728401	0.0253135			1.48441	0.0107961			0.852409	0.00264338			0.548264	0.00497966			1.76213	0.0646477			1.29219	0.14182			0.809738	0.0235367
								1.06726	0.00253971							1.23871	0.00749671			1.03668	0.0312022			1.02196	0.0234703			0.910862	0.00213639			0.999008	0.00464655			0.831261	0.00561518			0.880095	0.0485365			1.25898	0.0626264			1.86103	0.0171718
								0.988297	0.00282657							0.611755	0.0010433			1.1014	0.0638337			0.797279	0.0157959			1.58879	0.0225815			0.810555	0.0015819			0.7416	0.00459936			1.20383	0.0678532			1.46482	0.122742			0.968765	0.0259242
								1.05778	0.00342105							0.856918	0.00291421			1.65372	0.0687806			0.737371	0.0193724			0.792664	0.00771301			1.28778	0.005738			0.693863	0.00649248			1.15257	0.0582376			1.56307	0.248523			0.440775	0.031218
								1.17185	0.00303428							0.76206	0.00562587			1.18026	0.0580783			0.741116	0.0262153			0.804901	0.0053723							0.75307	0.00414242			0.545818	0.00694933			1.50854	0.0364538			0.855986	0.0365462
								1.13492	0.00390822							0.558632	0.00227914			1.53865	0.104732			0.825348	0.0308251			0.803486	0.0050224							1.26096	0.0139917			0.692446	0.0468232			1.52557	0.132528			0.925943	0.0480384
								1.18179	0.00500257							0.676659	0.00683352			1.69163	0.0969198			1.05296	0.00978065			1.52608	0.00539385							0.723106	0.00560796			0.813133	0.0437697			1.91541	0.178434			0.836819	0.043226
								1.10041	0.00352046							1.08406	0.00484362			1.55831	0.03171			0.508881	0.0156028			1.82542	0.0123276							0.63121	0.00488162			1.47447	0.0659885			1.30408	0.231641			0.712234	0.0250126
								1.26147	0.00792459							0.866442	0.00329934			1.35367	0.110938			0.62682	0.00406309			1.55312	0.0101125											1.32357	0.0667641			1.18198	0.0601268			0.536232	0.00481335
								1.74893	0.0124293							0.919237	0.015605			0.978859	0.0937321			1.02831	0.0258357			1.95399	0.017745											0.729862	0.00978548			1.34587	0.175551			0.526848	0.0128518
								1.01569	0.00223095							0.657141	0.00571469			1.11592	0.0472744			0.878082	0.0267332			1.72253	0.0134138											0.707298	0.0103923			1.60448	0.0994714			0.620796	0.00526609
								1.21236	0.00205171							0.716619	0.00113245			1.15726	0.0787777			0.991562	0.0376568			0.947235	0.00665261											1.01579	0.0560572			1.5463	0.145934			0.680113	0.0136593
								1.46822	0.00953603							1.30067	0.011031			1.68222	0.112132			0.61178	0.0170539			1.69504	0.0142762											1.30317	0.0436197			1.02104	0.0400594			1.12833	0.0111463
								1.197	0.00352878							1.0659	0.00632596			1.14103	0.0622187			1.35882	0.0245315			0.993523	0.0100226											1.2343	0.0627601			1.07442	0.0885377			0.958267	0.0340821
								1.02836	0.00333822							0.718086	0.00456548			1.04825	0.0853048			0.593796	0.0182636			1.27254	0.00948298											1.02969	0.0594167			1.10977	0.0743909			0.6119	0.0122056
								1.74857	0.00772237							1.01939	0.00223733			0.990616	0.0854716			0.841988	0.0195895			1.32421	0.00758503											0.878345	0.056858			1.46336	0.0841			0.614777	0.00964077
								1.19647	0.00306554							1.36592	0.0022736			1.06561	0.08809			0.63451	0.0208839			1.4225	0.00655474											0.897833	0.051846			1.41058	0.192019			0.464943	0.00500681
								1.81502	0.00636301							0.583862	0.000482765			0.965286	0.0679317			0.745087	0.0207021			1.64082	0.00823266											0.620705	0.0118078			1.42011	0.126924			0.789528	0.0421883
								1.52182	0.00479917							0.66288	0.00345417			1.67705	0.084814			0.924454	0.0224257			1.34664	0.00969564											0.876755	0.0512956			1.56295	0.225295			0.665047	0.00521309
								1.11964	0.00363975							0.885628	0.00908056			1.09454	0.0857087			1.06208	0.0208097			0.966293	0.00869693											1.04356	0.0632321			1.26313	0.092655			2.32648	0.0165381
								1.10723	0.00328599							1.36522	0.00257191			0.949892	0.0689939			0.966145	0.0251573			1.02306	0.00815188											1.13757	0.0672901			1.22884	0.140114			0.579418	0.0187081
								1.18014	0.00441298							1.05479	0.00583362			1.48567	0.0646785			0.783291	0.0175773			1.1535	0.0154441											1.16289	0.0310733			1.52851	0.182584			1.21684	0.0300943
								1.15755	0.00205429							0.847752	0.00511615			0.911779	0.0679843			0.880859	0.02731			1.36966	0.00651998											1.12569	0.0749615			1.09159	0.025053			0.760701	0.023502
								1.20836	0.00357275							0.697659	0.00800047			0.967369	0.0580185			0.735756	0.0145409			1.23769	0.0121371											1.06186	0.0476125			1.33437	0.109866			0.676472	0.00645211
								1.51934	0.00448075							1.35863	0.00258885			1.05949	0.0564361			0.63559	0.0185623			1.43738	0.00994549											1.27917	0.0376596			1.40039	0.178805			0.624382	0.0067462
								1.07916	0.0011571							0.615765	0.00588878			1.37011	0.0546577			1.07575	0.0218381			0.801292	0.00825514											1.06022	0.0582348			1.43972	0.204145			0.767975	0.022215
								1.67002	0.00347933							0.736731	0.00475282			1.0771	0.0597087			0.631344	0.00930292			0.744049	0.00175997											0.708801	0.0163896			1.13385	0.125239			1.88358	0.0175972
								1.05341	0.00315894							0.963745	0.00356043			1.15166	0.074791			0.963104	0.0110901			0.878731	0.00430327											1.4269	0.0712953			1.54527	0.134054			0.80064	0.0254217
								1.23103	0.00643016							1.17444	0.0035786			1.08571	0.0789439			0.719223	0.0249125			0.680561	0.00199945											0.736977	0.0480709			1.50652	0.189706			0.759569	0.0141611
								1.36737	0.00477647							0.936632	0.00149831			1.25109	0.0751674			0.983704	0.0221653			1.35203	0.0107011											1.34968	0.0299696			1.10417	0.0840018			0.897402	0.0129181
								1.84854	0.00900082							0.65453	0.00585235			1.06937	0.0653268			0.666908	0.0182396			1.11529	0.0126813											0.554462	0.00539661			1.27695	0.141815			0.56022	0.0133376
								1.10439	0.00314685							0.709688	0.0026806			1.26356	0.0658894			0.944138	0.0229349			1.35174	0.00984814											1.1597	0.0163403			1.61595	0.128923			0.53864	0.0130034
								1.00433	0.00267691							0.464428	0.000757263			1.69862	0.0421114			0.537479	0.00438913			0.77784	0.00673661											0.92584	0.0643193			2.42991	0.192881			0.62806	0.0156243
								1.30212	0.00506729							1.04348	0.00795441			1.27155	0.0702206			0.837893	0.0172816			0.931793	0.00807382											1.23812	0.0594045			1.51469	0.106405			0.541939	0.0131042
								1.25706	0.00284868							0.789902	0.00398641			1.37754	0.0738055			1.14243	0.0213999			1.23912	0.0111319											1.0192	0.0703467			1.4521	0.166955			0.932213	0.0139943
								1.1285	0.00392564							1.28128	0.00724808			1.57397	0.0281798			0.679276	0.0179811			1.0126	0.00337602											0.573357	0.0151952			1.20797	0.124075			0.63937	0.00457073
								1.39623	0.00615646							0.763309	0.00523596			1.14081	0.0667738			1.4218	0.0272219			0.705566	0.00688935											0.922935	0.0460637			1.57467	0.0613577			0.703964	0.00826728
								1.27605	0.00284529							1.09617	0.00385136			1.32641	0.0745908			0.954857	0.0243689			1.00778	0.00381703											1.265	0.061022			1.07037	0.0751823			1.62117	0.0189353
								1.0836	0.00358149							1.36837	0.00247794			1.05391	0.0903121			0.749374	0.0207051			0.688477	0.00258258											0.948124	0.0565904			1.63222	0.0702986			0.626034	0.0100353
								1.31622	0.00755016							1.3663	0.00358809			1.18066	0.0560699			0.66346	0.0149504			1.79884	0.00908726											1.31329	0.0594819			1.37835	0.0502023			1.19117	0.0259303
								1.77547	0.0103439							1.1051	0.00529535			1.43005	0.0700601			0.870422	0.0221597			1.01811	0.00882894											1.2473	0.0612312			1.4247	0.150555			0.926598	0.0159347
								0.969645	0.00283426							1.1354	0.00127995			1.32338	0.0382999			1.19461	0.0199912			1.26815	0.00766396											1.10934	0.0863029			1.38671	0.146114			0.759789	0.0311735
								1.09688	0.00537407							1.3413	0.00354728			1.80945	0.0550876			0.676064	0.0154159			1.08852	0.00899341											0.652	0.0120919			1.13386	0.0859614			0.701958	0.00771645
								1.29187	0.0093377							0.896377	0.00114785			0.823692	0.0224891			0.922653	0.0224869			1.37578	0.00733172											0.926781	0.0692097			1.70861	0.145538			2.147	0.00896456
								1.45382	0.00273352							0.699585	0.00435546			1.20991	0.0781702			0.941833	0.0219547			1.30071	0.0110621											1.12273	0.0590431			1.8006	0.278			0.739403	0.0123259
								1.16976	0.00163048							1.1673	0.0125145			1.41764	0.0616644			0.75386	0.0196997			1.06449	0.00889366											1.08485	0.0338495			1.7247	0.192992			0.692581	0.0114601
								1.2928	0.00385816							0.834175	0.00404448			0.842255	0.0242589			0.820198	0.0164035			1.27714	0.00794603											0.543182	0.00543029			1.24713	0.145079			0.535196	0.00325211
								1.48691	0.00112074							1.20345	0.00341302			1.26297	0.0694844			0.711342	0.00810015			1.04506	0.00342026											0.526222	0.00889592			2.01926	0.184615			0.539742	0.00676024
								0.94746	0.00144518							0.74736	0.00225895			1.01707	0.0620436			0.746902	0.0149864			1.31227	0.00754835											1.00392	0.00879352			1.3736	0.137141			0.573318	0.00340249
								1.28268	0.00527143							0.698528	0.004315			1.20233	0.0576198			1.18553	0.0408367			1.15203	0.00863977											1.15819	0.0553275			1.75263	0.20781
								1.26654	0.00368813							0.937771	0.00861962			1.07564	0.0660767			0.761005	0.0145888			1.20717	0.00917799											0.524237	0.0203696			1.02724	0.120265
								1.63514	0.00320057							0.768188	0.00334462			1.52407	0.0633172			0.900692	0.0182023			1.00421	0.00159101											1.17983	0.0325355			1.3643	0.156804
								1.01441	0.00412122							0.971264	0.00301144			1.18696	0.0832955			0.996361	0.0197408			1.12424	0.00906818											1.65921	0.08122			1.70253	0.195017
								1.10321	0.00392483							0.654984	0.00211963			1.10432	0.0671795			0.726463	0.0156591			0.642105	0.00407296											1.15803	0.061842			1.35452	0.161369
								1.50268	0.00876057							1.13595	0.00466218			1.14481	0.0582822			0.617228	0.00684181			1.4269	0.00748122											0.98477	0.074126			1.03069	0.175266
								1.27718	0.00322818							0.664915	0.000779831			1.08775	0.0624683			0.712963	0.0196171			1.33453	0.00971866											0.854149	0.0540636			1.66794	0.158384
								1.3863	0.00725298							0.677116	0.00162343			1.26717	0.0541591			0.717701	0.00440671			1.29735	0.0107424											1.23428	0.0815456			1.13975	0.157527
								1.84291	0.00589259							0.858822	0.00600005			1.52232	0.0436656			0.528244	0.0152749			1.41565	0.0110903											1.03545	0.065726			1.46152	0.145393
								1.03077	0.00300731							0.741951	0.00337126			0.804829	0.0566263			0.72995	0.0260913			1.08645	0.0140156											1.2018	0.012122			1.70806	0.199108
								1.11417	0.00565355							0.874474	0.0091761			1.18608	0.0493368			0.745045	0.023394			1.2573	0.00876342											0.962524	0.0422913			1.19123	0.125084
								1.81369	0.00887948							0.782707	0.00383959			1.24973	0.055853			0.719988	0.0134916			1.56061	0.0123457											1.11126	0.0883216			1.73402	0.122797
								0.985193	0.0085956							1.068	0.00388458			1.18901	0.0604794			0.612694	0.0188872			1.37895	0.00685939											1.75865	0.0644779			1.19042	0.104556
								1.0847	0.00414482							0.939419	0.00680376			1.09314	0.0696214			0.836876	0.0167537			0.897672	0.00540457											1.02122	0.0488255			1.52293	0.178819
								1.47087	0.00792938							0.571639	0.000141556			1.09203	0.0737134			0.741508	0.0233141			1.8132	0.00678178											1.44803	0.0763541			1.4139	0.12062
								1.0514	0.00350226							1.3532	0.0124852			2.07923	0.0524239			0.793552	0.00883232			1.01	0.00520014											1.36435	0.0952148			1.27866	0.0901282
								1.49758	0.00475028							1.32363	0.00573906			1.35782	0.0633651			1.1268	0.0285948			1.25351	0.0140319											1.03743	0.0690569			0.967827	0.037723
								1.47291	0.00489754							0.829803	0.00230411			1.23116	0.0603587			0.720226	0.0205991			1.20691	0.0113406											1.54822	0.0312625			1.8653	0.180955
								1.5057	0.0106002							1.01411	0.00375292			1.16669	0.0568702			0.577023	0.0131897			1.06802	0.00694725											0.591732	0.009848			1.33112	0.04438
								1.22154	0.00262114							0.748044	0.00638277			1.21502	0.0651607			0.59605	0.00712512			1.7031	0.0100429											1.04824	0.0527107			1.03989	0.175273
								1.48557	0.00541767							0.734728	0.00544056			1.21017	0.0525546			0.556629	0.0171803			1.54823	0.00945754											0.942223	0.0916121			1.60318	0.0969605
								1.37469	0.00384462							0.786789	0.00213386			1.04942	0.0675331			0.630522	0.0106514			0.709442	0.00475007											1.68604	0.0711787			1.67301	0.154231
								1.26832	0.00641848							0.761421	0.00367523			1.20396	0.058762			0.969681	0.0275133			1.07652	0.00555616											1.51777	0.0410312			1.3681	0.162978
								1.10773	0.00794199							0.804388	0.00270265			1.37844	0.0493164			1.23196	0.02126			1.05278	0.0029503											0.721069	0.00946039			1.47325	0.0506718
								1.00897	0.00287424							0.760094	0.00319538			1.02353	0.0546143			0.589218	0.00591153			1.07674	0.0121074											1.16426	0.0594679			1.32211	0.0916473
								1.06662	0.00377171							0.771706	0.000635793			0.979599	0.0729474			0.611473	0.0165617			1.09552	0.0106848											0.88073	0.0758204			1.61109	0.179789
								1.01334	0.00412502							0.725693	0.00220844			1.6061	0.0591559			0.764084	0.0275513			1.85246	0.00985588											0.792084	0.0492953			1.5493	0.20872
								1.33769	0.00540332							0.986446	0.00308867			1.76571	0.0231913			0.856567	0.0205832			1.07945	0.00580622											1.20506	0.0824491			1.70232	0.11143
								1.61517	0.00243646							0.970032	0.00266311			1.45816	0.0653669			0.962425	0.0282527			0.85137	0.00154563											0.947891	0.0537433			0.813236	0.0781964
								1.0154	0.00315048							0.647636	0.000919817			1.31089	0.0736177			0.832092	0.0265417			0.870384	0.00311496											0.575788	0.00872332			1.36191	0.169273
								1.2329	0.00337377							0.710613	0.00158683			1.51853	0.054337			0.699745	0.0228993			1.05917	0.0071217											1.16513	0.0450483			1.39996	0.102917
								1.65746	0.00955551							1.19259	0.00334226			1.21074	0.0590937			1.02763	0.0259557			1.07154	0.00660714											0.992645	0.0655295			1.75939	0.143815
								1.03194	0.00412038							0.582458	0.00074654			1.07204	0.0624431			0.56127	0.0127329			0.660751	0.00318924											1.10786	0.0705324			1.33338	0.128598
								1.53731	0.00966314							0.677109	0.010022			1.57102	0.0571564			0.541049	0.0148907			0.978638	0.00312313											1.18739	0.0543703			1.59389	0.181664
								1.0882	0.00232829							1.0724	0.00640854			1.66094	0.0852877			0.722694	0.00747787			1.34328	0.00775725											0.824562	0.0670796			1.30767	0.174357
								1.17176	0.00299964							0.908367	0.00906376			2.0327	0.062637			0.659439	0.0236323			0.933014	0.00235011											0.818417	0.0509061			1.32271	0.164513
								0.911715	0.00365556							0.981937	0.00223073			0.811583	0.0256416			0.631714	0.0134633			1.78888	0.00553439											0.933067	0.0645157			1.46452	0.133779
								1.52444	0.00543513							0.669716	0.00153315			1.27779	0.0729164			1.41936	0.0234016			1.16331	0.00192619											1.03842	0.0684539			1.17007	0.0888586
								1.0155	0.00251453							1.17142	0.00277527			1.44942	0.0566489			0.577904	0.0159561			0.84288	0.0113426											0.821475	0.0561961			1.06548	0.09686
								1.63331	0.0086538							0.656357	0.00454769			1.27298	0.0625532			0.599564	0.018152			1.35076	0.00702879											1.0329	0.0801912			1.62527	0.140864
								1.30684	0.00443802							0.639494	0.00136053			1.61253	0.062031			0.538551	0.00566023			1.0462	0.00731084											0.874435	0.060646			1.30672	0.120921
								1.07025	0.0041341							0.718164	0.00294225			0.977455	0.0651063			1.49597	0.0300324			0.654137	0.00611639											1.04584	0.0533725			1.40306	0.141354
								1.11149	0.00278167							0.475624	0.000370377			0.926457	0.0505175			0.700207	0.0202657			1.40656	0.00729305											1.31044	0.032622			1.74298	0.145967
								1.4791	0.0018301							0.896805	0.00130832			1.09474	0.0635925			0.732555	0.0161208			0.881737	0.00838446											1.07391	0.0931933			1.49745	0.143396
								1.57393	0.00990405							0.678528	0.00104401			1.66822	0.0751876			0.639114	0.0156839			0.979702	0.0058627											0.906281	0.0408696			1.50395	0.131169
								0.960625	0.00123952							0.756645	0.00280745			1.02694	0.0685866			0.647277	0.00446087			1.35774	0.00829068											1.23994	0.0764291			1.25098	0.100327
								1.63889	0.00361947							0.650505	0.000843155			0.968019	0.0825069			0.725845	0.0163643			1.4629	0.0140205											0.784187	0.0230805			1.4544	0.137997
								1.13905	0.00417024							0.757754	0.00269289			1.19676	0.058927			0.620178	0.00629107			1.08007	0.00732274											0.892464	0.0424263			2.36987	0.209977
								1.18695	0.00408241							0.784924	0.000637099			1.55597	0.103324			0.702118	0.0175856			0.83876	0.00505012											1.50812	0.0709833			1.3251	0.101135
								1.39272	0.00501145							0.686989	0.00282752			1.75141	0.0467067			0.490433	0.00438743			1.11771	0.00474658											1.12254	0.0448828			1.55669	0.0736959
								1.42222	0.00625011							0.641609	0.00145807			1.38571	0.0489532			1.43763	0.0132386			1.18115	0.0129228											1.07664	0.0640371			1.50264	0.101726
								1.32907	0.00443606							0.914001	0.00403242			1.07494	0.0482715			0.848366	0.0258685			0.909836	0.00474847											1.22665	0.0780352			1.3134	0.128278
								1.3315	0.00347523							0.748825	0.00120061			1.01398	0.0358447			0.546261	0.00496433			0.873428	0.00505696											0.90554	0.0688096			1.44933	0.119247
								1.25391	0.00211477							1.31385	0.00303369			1.94516	0.161578			0.898979	0.00702079			0.981003	0.0069272											0.967964	0.02017			1.51106	0.140059
								1.80598	0.00296909							1.33155	0.00422045			1.20907	0.0492774			0.578476	0.00941228			2.58704	0.0110725											1.76211	0.0756048			1.78717	0.16414
								1.60834	0.00474464							1.03064	0.00209903			1.26608	0.0531659			0.774259	0.0196469			0.882942	0.00918468											1.1932	0.0558692			1.02052	0.122977
								1.13447	0.00198045							1.35123	0.00232369			1.27969	0.0463249			0.849262	0.0277743			1.21576	0.00803693											1.10937	0.0134472			1.74417	0.13937
								1.64098	0.00575139							0.814957	0.0056923			1.31329	0.0531089			0.608702	0.0153699			1.28727	0.00943584											1.47443	0.0613803			1.65542	0.235728
								1.47161	0.00403152							1.16019	0.00115992			1.07501	0.0583067			1.25905	0.0308296			1.88049	0.0102142											0.816193	0.0598283			1.88195	0.142276
								1.23275	0.0106566							0.7523	0.00034254			0.940012	0.0652087			0.832495	0.0239448			1.2271	0.00685651											1.00238	0.0652999			1.87136	0.274037
								1.07231	0.00304353							0.799976	0.00291082			1.19198	0.0598347			0.868283	0.0285633			1.35724	0.01021											0.645485	0.0143908			1.19806	0.199814
								1.567	0.00681979							0.688	0.00251842			1.24701	0.0571339			0.838769	0.0176143			1.05693	0.00581277											0.619331	0.0583123			1.18763	0.0291806
								1.68165	0.00635532							0.833778	0.00143922			1.03025	0.054038			1.33429	0.0223692			0.762123	0.00854418											1.18638	0.082266			2.15853	0.102478
								1.18745	0.00741814							1.34882	0.0024374			1.02013	0.0639728			1.65373	0.0184273			1.00655	0.00834445											1.14467	0.0632783			1.59254	0.0984159
								1.21234	0.00793154							0.6996	0.000366979			1.25345	0.0666417			0.598698	0.0126706			1.02345	0.00501476											1.26031	0.0714636			1.47734	0.167617
								1.21325	0.00668623							0.821625	0.00124869			1.2497	0.0574125			0.578842	0.0157175			1.15511	0.00703099											0.985809	0.0746816			1.5097	0.116073
								0.966442	0.00422583							0.68516	0.00220119			1.11681	0.057137			1.02003	0.0137987			1.17542	0.00414161											0.788208	0.0215504			1.00532	0.0631305
								0.893696	0.00502266							1.31296	0.00213148			1.15828	0.0535314			0.631943	0.0239723			0.798855	0.00550125											1.30958	0.0472215			1.25576	0.0742236
								1.03222	0.00337714							1.18858	0.00044416			1.06525	0.0593541			1.00641	0.0178835			1.06736	0.00790051											0.959076	0.08338			1.28996	0.197704
								1.14558	0.00858154							1.12726	0.000993216			1.05518	0.0596271			0.743484	0.016034			1.32013	0.00580518											0.795891	0.0135087			1.29857	0.197693
								1.82753	0.00821798							0.686043	0.00168876			1.07036	0.065087			0.902031	0.0137265			1.60912	0.0142068											0.921039	0.0498912			1.00287	0.143968
								1.4527	0.00152869							0.807412	0.00357829			1.68651	0.0553298			0.947464	0.0165497			1.49757	0.00774508											1.07595	0.0528869			1.50121	0.119966
								1.11975	0.0022962							1.08302	0.003648			1.01641	0.0615503			0.954987	0.00624424			1.51585	0.00782642											1.19793	0.0725833			1.35336	0.12077
								1.57848	0.00768874							0.690361	0.00170771			1.13378	0.0765213			0.782379	0.0158145			0.851002	0.00636057											1.24868	0.078336			1.39928	0.195098
								1.17315	0.00185776							0.74155	0.00175618			1.48636	0.126055			0.871269	0.0157979			1.17488	0.0118092											1.22945	0.0309329			1.43043	0.139508
								1.32817	0.00285451							0.82037	0.000829178			1.15147	0.0711261			0.665962	0.0142259			1.29813	0.00650191											0.98318	0.0619669			1.49447	0.122118
								1.35934	0.00326278							0.865097	0.00588188			1.55618	0.0463355			0.791649	0.0188212			1.9359	0.00882819											0.521427	0.00619247			1.0694	0.0711073
								1.41215	0.0018498							1.2278	0.00251899			1.45305	0.0942646			0.695063	0.0148101			0.939018	0.00574006											1.15936	0.0104117			1.40847	0.182266
								1.22764	0.0027282							0.784458	0.000759521			1.03749	0.0841746			0.666363	0.0153299			1.29012	0.00673341											0.793396	0.0471899			1.34007	0.107869
								1.84837	0.00125994							0.68924	0.00109878			1.11312	0.0547299			0.872427	0.0171961			2.04531	0.0021757											1.251	0.0582316			1.80437	0.10989
								1.32104	0.00257638							1.34903	0.00224276			1.32612	0.061847			0.838835	0.0126701			1.10184	0.00708577											0.790291	0.0463756			1.52911	0.206064
								1.41683	0.0024592							1.03568	0.00255293			1.21259	0.0591375			0.587772	0.0122174			0.815308	0.0100172											1.12559	0.0626677			1.96652	0.0629677
								1.45756	0.00510852							0.794727	0.00115578			0.90093	0.059487			0.739967	0.014358			0.877144	0.00580951											1.04474	0.0564936			1.3163	0.16665
								1.68696	0.0107249							0.686749	0.00187987			1.4817	0.048107			0.708374	0.0230365			0.762611	0.00469801											0.793568	0.0508636			1.80073	0.182669
								1.09999	0.0050104							0.575539	0.00151443			0.999706	0.0706371			1.09152	0.0156544			1.47721	0.00889872											1.16421	0.0694911			1.54149	0.128796
								0.959999	0.00227499							0.537758	0.00228152			1.23276	0.0665599			0.787333	0.0175565			1.57081	0.0123449											1.03775	0.061424			1.35045	0.151945
								1.11485	0.00987641							0.784245	0.00237769			1.36332	0.0528247			0.641861	0.00720331			1.131	0.0121944											0.821205	0.00805095			1.67292	0.151425
								1.50127	0.0047118							1.36027	0.00265424			2.34694	0.0594791			1.1349	0.027144			1.1708	0.0116387											0.479471	0.0040116			1.29991	0.150709
								1.2299	0.00228257							0.49979	0.00200375			1.27569	0.0784803			0.834236	0.0110753			1.38208	0.00720905											1.23576	0.0403577			2.09696	0.157775
								0.972794	0.00350324							1.12531	0.00232882			0.978943	0.087921			1.33775	0.00999949			1.0511	0.00359896											1.25857	0.0780299			1.39806	0.06281
								1.18507	0.00858236							0.947725	0.00141911			1.24152	0.0637953			0.703266	0.0183771			1.17815	0.00486871											1.61304	0.0373292			1.51348	0.0822855
								1.7952	0.00540076							0.649026	0.00126359			1.65003	0.0585125			0.999046	0.0183537			0.996918	0.00589385											1.56455	0.0131287			1.08958	0.0746341
								1.17414	0.00252431							0.720638	0.000818676			1.90374	0.102052			0.808296	0.0153511			0.762131	0.00428475											1.0609	0.0552811			1.02489	0.151205
								1.12111	0.00567044							0.488663	0.000831526			1.19588	0.0588314			0.918503	0.0207665			1.10569	0.00767385											1.41904	0.0433936			1.5611	0.212265
								0.954182	0.00248172							1.03199	0.000517676			1.23093	0.055249			0.736118	0.0152908			1.2074	0.00496675											0.976501	0.0720416			1.15078	0.093215
								1.23879	0.00154157							0.947058	0.000310146			1.08099	0.0632991			0.589983	0.0111694			1.70397	0.00863516											0.832127	0.00764767			1.44511	0.138543
								0.985917	0.0040247							0.74608	0.000679709			0.93103	0.0770078			0.609283	0.00770959			0.763649	0.00428248											1.18726	0.0119725			1.0132	0.0645623
								1.06647	0.00189717							1.06616	0.000526225			0.855862	0.0182156			0.750441	0.0169239			1.29799	0.00766959											0.700317	0.0563175			0.964566	0.113935
								1.37324	0.00842333							1.16997	0.000584883			0.781982	0.015361			0.626884	0.0121841			0.729042	0.0034112											1.15632	0.0586581			1.30345	0.102678
								1.2869	0.00541183							0.850595	0.00176558			0.810394	0.00421887			0.671402	0.0217909			1.37035	0.00851118											0.612116	0.0247917			1.33649	0.171072
								1.39947	0.00945495							0.632202	0.000494099			1.42969	0.0647231			0.855236	0.012121			1.01311	0.00817928											1.05761	0.0639435			1.41422	0.127656
								1.19762	0.00231705							0.889154	0.00140511			0.986198	0.086116			0.643822	0.0143757			1.74851	0.0115273											0.56218	0.00655277			1.89048	0.150637
								1.32828	0.00318746							0.839347	0.00136064			0.987595	0.0678982			1.24776	0.0130374			1.21452	0.00670886											0.674144	0.00908881			1.49346	0.180305
								1.0183	0.00168928							1.33422	0.000333722			0.863358	0.0712102			0.641411	0.0153588			1.25774	0.008495											1.03848	0.0209717			1.47883	0.179626
								1.25145	0.00205816											0.981926	0.0146951			0.725014	0.0204007			1.85531	0.0078579											1.34901	0.0507577			1.38842	0.191096
								1.14843	0.00401852											1.02539	0.0931621			1.41741	0.012391			1.08038	0.00532476											0.568638	0.0118194			1.344	0.146995
								1.16884	0.00485854											1.07768	0.0401953			0.785892	0.014478			1.04039	0.00582897											0.833942	0.0415944			1.78082	0.124309
								1.25581	0.00538956											1.56784	0.0731963			0.606441	0.011593			1.5582	0.0100421											0.798096	0.0524467			1.23058	0.161159
								0.938732	0.00244133											0.819344	0.0670401			0.559685	0.00870135			0.817139	0.00573455											0.883255	0.0635304			1.31901	0.133236
								1.07272	0.0028256											1.03439	0.0218676			0.699463	0.0139288			1.50549	0.00937051											1.35962	0.0538949			1.17616	0.148645
								1.42735	0.00327356											1.58025	0.123092			0.781246	0.0156088			0.852112	0.0017507											1.27467	0.0674347			2.14408	0.189111
								1.14016	0.00826691											1.61341	0.110916			0.793283	0.0131961			0.689468	0.0026368											0.743271	0.00649037			1.57546	0.152921
								1.07176	0.0079776											0.886612	0.0218644			0.679321	0.00391308			1.44034	0.0145936											0.768753	0.0471857			1.82954	0.126396
								1.21145	0.00501323											1.1395	0.0671652			0.799522	0.00541407			1.11666	0.00451025											0.754303	0.0715952			1.09293	0.123865
								1.53523	0.00554023											0.839451	0.0622191			1.25378	0.0230768			1.28522	0.0125749											1.15703	0.0337208			1.4147	0.227992
								1.28089	0.00384983											1.01242	0.0671324			0.608109	0.0141363			0.853008	0.00460109											0.810154	0.0409252			1.28117	0.231073
								1.63449	0.00604923											0.994919	0.0935247			0.72056	0.0159941			1.83022	0.0153397											1.02979	0.0379871			1.51572	0.10965
								1.08487	0.00137908											1.29535	0.0818208			0.76368	0.0158799			1.13061	0.00631834											1.09608	0.0501784			1.17706	0.0868332
								1.84407	0.00638176											1.29536	0.0695317			0.932276	0.0152416			0.953606	0.00386202											1.23069	0.0555939			1.15748	0.109535
								1.51042	0.00587276											1.35622	0.0729737			0.881256	0.0141277			1.23192	0.00784881											0.935364	0.0349616			1.66221	0.218552
								1.55788	0.00130234											1.69743	0.0203049			0.581055	0.0111198			1.5007	0.013992											0.98455	0.0681144			1.21229	0.14309
								1.01546	0.00447703											0.801575	0.0697937			0.671494	0.0141863			0.998085	0.00694475											0.897064	0.0625716			1.14091	0.0634114
								1.3481	0.00294092											0.878708	0.0620568			0.699051	0.0129992			1.40959	0.00696344											1.11662	0.0508147			1.27963	0.108485
								1.23309	0.00227671											0.898209	0.0262187			0.63699	0.00801845			1.13186	0.00970005											0.988042	0.0677011			1.75327	0.159208
								1.01196	0.00303713											1.99216	0.0212431			0.675316	0.0127116			0.591385	0.00320826											0.770777	0.0201159			1.17842	0.12332
								1.35373	0.0081139											1.57612	0.0321797			0.724228	0.0137728			1.60974	0.00554346											0.844398	0.0518259			1.38309	0.206999
								1.24704	0.00267025											1.05105	0.0740189			1.0187	0.0137656			1.75757	0.0102086											1.31964	0.00983421			1.09654	0.137833
								1.34221	0.00643137											0.737762	0.0703921			0.521469	0.0104878			0.943401	0.000342739											1.07881	0.0488712			1.51921	0.16123
								1.14691	0.00262934											1.65088	0.108149			0.748047	0.0115859			0.750149	0.0047802											0.523537	0.0200569			1.26736	0.09831
								1.25047	0.00433432											0.90744	0.0643702			0.622457	0.0159692			0.942215	0.00484359											1.21891	0.0642387			1.56148	0.214605
								1.35014	0.00268954											1.05821	0.0651617			1.31088	0.0181147			1.43212	0.0170386											0.764904	0.010657			1.36702	0.151219
								1.0099	0.00420209											1.01376	0.0781726			0.596329	0.00663463			1.08163	0.00222946											1.04025	0.0586324			1.08243	0.143008
								1.63075	0.0067382											0.804291	0.0222409			0.689072	0.0118916			0.680504	0.00517736											0.489038	0.00981039			1.4674	0.0731645
								1.18935	0.00157254											1.53539	0.0505478			0.684868	0.0112145			1.04781	0.00357585											0.527596	0.0127857			1.34554	0.18814
								1.69051	0.00789147											1.02971	0.0721099			0.773102	0.0140161			1.16342	0.00651925											0.940659	0.0246144			1.11972	0.172291
								1.79924	0.00720184											1.06082	0.0969761			0.606529	0.0132122			0.927761	0.00645674											1.04124	0.0178829			1.22037	0.170744
								1.02735	0.00253271											1.05319	0.0902722			0.712692	0.00882327			1.60655	0.0113909											1.22932	0.0349403			0.894592	0.0337912
								1.0694	0.00269485											1.6273	0.112889			0.582352	0.00962311			0.949829	0.00622955											0.663033	0.0340844			1.01455	0.129443
								1.06953	0.00212117											1.04404	0.0830305			0.74794	0.00410047			0.7733	0.00541573											0.673367	0.0560244			1.17107	0.170575
								1.22073	0.00510028											0.848356	0.0331825			0.582565	0.00782619			1.68186	0.0074098											0.671043	0.0125113			1.15707	0.214138
								1.1525	0.00127032											0.733547	0.0168347			0.792652	0.0163276			1.20448	0.00968026											0.881821	0.0506379			1.50036	0.220015
								1.02069	0.00504424											0.816353	0.0281398			0.846363	0.0136576			1.0079	0.00437487											0.9576	0.0587155			1.45795	0.0686105
								1.37564	0.0049533											1.02058	0.0639685			0.460952	0.00401597			1.47948	0.00707536											1.05286	0.0370847			0.912865	0.0968845
								1.07779	0.00251897											0.889236	0.0151822			0.997879	0.0111945			1.27285	0.00725197											0.989113	0.0558652			1.43063	0.196803
								1.2066	0.00219661											1.02249	0.0593739			0.632671	0.00692735			0.888351	0.00635763											0.973637	0.0274035			1.04504	0.0612686
								1.18423	0.00222184											1.98697	0.112516			0.7621	0.0217892			1.16962	0.00308046											1.06686	0.0567693			1.5798	0.184148
								1.29012	0.00314205											1.88271	0.0581737			0.88385	0.0157668			0.71862	0.00534818											0.951521	0.0488485			1.13701	0.191667
								1.84516	0.00689424											1.65533	0.0169374			0.636894	0.00754497			1.70752	0.0123024											0.993458	0.0639333			1.17863	0.139248
								1.76873	0.00534074											2.04518	0.0361755			0.764488	0.00839092			0.875492	0.00577723											0.808662	0.0112011			1.27973	0.0721582
								1.42023	0.00208245											1.41908	0.0540389			0.877686	0.0137476			1.02571	0.00440986											1.06782	0.040862			0.961914	0.141528
								1.4046	0.00471617											1.03346	0.0775333			0.730392	0.00897052			0.863235	0.00556982											0.492217	0.00306563			1.36697	0.149258
								1.33811	0.00475091											1.18378	0.00822885			0.678666	0.0101457			1.33579	0.0101632											1.80323	0.0649695			1.77627	0.182222
								1.09259	0.00407291											1.69963	0.0127378			0.80337	0.0131413			0.814957	0.00434687											0.918243	0.0476432			1.8032	0.125016
								1.437	0.00627351											1.32847	0.0226079			0.621696	0.00813075			1.26465	0.00695577											0.924068	0.056436			0.879311	0.0782841
								1.71195	0.00751325											1.08003	0.0836222			0.69173	0.00940799			1.25642	0.00368291											1.11493	0.0553241			1.2352	0.140291
								1.12943	0.00816324											0.990025	0.0745122			0.698086	0.00928939			1.54392	0.00783349											0.492035	0.00915628			1.00407	0.106093
								1.0235	0.00204059											1.39841	0.0462722			1.52843	0.0194724			0.88755	0.00293544											1.72472	0.068476			1.32104	0.116517
								1.84207	0.00600916											1.03869	0.0649093			0.528553	0.00740229			0.861012	0.00398462											1.21397	0.0725488			1.44326	0.0679645
								1.18611	0.00333128											1.30524	0.052766			0.588455	0.0125907			0.719971	0.00411984											0.968262	0.0742005			1.2956	0.0472705
								1.01059	0.00731123											0.834335	0.0139462			0.948555	0.0138936			0.823883	0.00146847											0.811441	0.0633269			1.07013	0.153514
								1.45918	0.00702251											1.69208	0.0351531			0.800117	0.0143675			0.926224	0.00457754											0.777634	0.0423377			1.33952	0.111265
								1.32027	0.00309453											0.873215	0.0073072			0.774628	0.00999985			1.06067	0.005813											1.05362	0.0477007			1.09808	0.0881586
								1.05537	0.00699166											1.14981	0.0197017			0.641212	0.00984761			0.864902	0.0078279											1.13509	0.0553339			0.968254	0.127815
								1.16912	0.00215772											1.11254	0.096508			0.712257	0.00870916			0.692211	0.00565081											1.28188	0.084516			0.867931	0.0900291
								1.07813	0.00435645											0.828537	0.0229522			0.60146	0.011199			0.908081	0.00636639											0.861477	0.048288			1.15741	0.0908309
								0.969257	0.00267152											0.854935	0.0177592			0.715942	0.00973799			0.829643	0.0047657											1.08817	0.0529328			1.20428	0.12412
								1.14935	0.00437697											0.955429	0.0726945			0.931623	0.0148923			0.835464	0.00230974											1.08834	0.0219941			1.22649	0.147096
								1.64279	0.00991557											1.37503	0.0860029			0.993797	0.0127144			0.703827	0.00549725											0.958977	0.0570356			0.865501	0.129562
								1.72104	0.00640437											0.897734	0.0624592			1.06699	0.0211423			1.08074	0.00455564											1.32119	0.0260923			1.17805	0.13942
								1.43826	0.00596795											0.757675	0.0152423			0.58316	0.0073158			1.33128	0.0101973											1.0807	0.0695625			1.72695	0.139537
								1.21249	0.0025634											1.24596	0.0217295			0.765244	0.0112513			0.946869	0.00452225											0.519258	0.00879584			1.39107	0.137225
								0.913584	0.0035602											0.984985	0.0204128			0.578697	0.00589045			1.21898	0.00362881											1.10897	0.0357672			1.0453	0.164023
								1.41116	0.00723248											0.894608	0.0627309			0.972618	0.0101166			0.78418	0.00425549											0.723327	0.0208055			1.32024	0.184328
								1.28115	0.00669654											1.13438	0.0852651			0.463257	0.0029432			1.30079	0.002765											1.21335	0.0714648			0.58646	0.0525655
								0.991306	0.00295741											0.98645	0.0652539			0.723633	0.0115607			0.958435	0.00589262											1.39153	0.0452728			1.3202	0.14873
								1.10175	0.00466313											0.978271	0.0834075			0.468778	0.00673603			0.713428	0.00582341											1.00582	0.0583156			1.07092	0.116859
								1.29396	0.00409261											1.51216	0.0221722			0.769047	0.0138295			0.95919	0.00700224											1.21192	0.0678336			0.700346	0.0484568
								1.23095	0.00344815											1.04978	0.0650356			0.545687	0.00760432			0.88501	0.00758715											1.03007	0.0632091			1.11002	0.126943
								1.09924	0.00247574											0.842491	0.00543906			1.5217	0.00944985			1.35416	0.00721194											0.950493	0.0589699			1.74892	0.0922995
								1.13151	0.00251395											1.1804	0.0914039			1.42448	0.0143316			0.773022	0.00373735											1.18729	0.0457019			1.01529	0.103701
								1.38203	0.00523479											0.804195	0.0743649			0.485939	0.00909691			1.252	0.00454497											1.49534	0.00737321			1.10261	0.124434
								1.183	0.00260186											0.791306	0.00923749			1.64393	0.0222288			1.04184	0.00463926											0.520988	0.00476985			1.52836	0.235317
								1.15764	0.00201034											0.847092	0.0803799			0.577438	0.0107276			1.14	0.00504369											0.855373	0.0351404			0.947353	0.0580645
								1.4264	0.00358795											1.79744	0.10871			0.532887	0.00761328			1.1309	0.00530086											0.753777	0.0544523			1.11232	0.153294
								0.981752	0.00276466											1.41478	0.0219092			0.488102	0.00767608			2.01604	0.0056223											0.993179	0.0476829			1.53068	0.182222
								1.26398	0.00622264											1.06836	0.0898049			0.808472	0.0146265			0.951183	0.00229642											1.00368	0.0637035			1.002	0.115477
								0.965096	0.0101178											0.687286	0.0146201			0.608677	0.01387			1.29344	0.00904856											0.648304	0.0158335			1.24981	0.217903
								1.35579	0.00932511											1.13405	0.0621664			0.665817	0.0119853			0.845505	0.00123946											0.608074	0.0186572			1.15212	0.0997314
								1.21112	0.00806902											0.914368	0.0689726			0.83037	0.0115726			1.66045	0.0133812											0.524215	0.0184704			1.05659	0.115351
								1.04106	0.00370746											0.529488	0.00664591			1.15768	0.00994935			1.44467	0.00723113											0.957775	0.0529924			1.00917	0.0692541
								1.17111	0.00240239											0.95813	0.0876137			0.623947	0.0126443			1.57831	0.00433069											0.840614	0.0306471			1.54604	0.102599
								1.05495	0.00303618											0.749466	0.0576389			0.692902	0.00458863			0.909916	0.00558919											1.05276	0.0388805			1.65097	0.0794432
								1.03919	0.00188933											0.887146	0.0730008			0.583714	0.0148283			1.70227	0.00438669											1.29622	0.0605476			1.35992	0.19107
								1.20078	0.00903452											1.57397	0.0821675			0.648775	0.0130245			1.00501	0.00633162											0.852402	0.0464971			0.792953	0.0374182
								1.15152	0.00274449											0.970688	0.0520132			0.949539	0.0143767			0.989563	0.00674975											1.73156	0.0745643			1.6998	0.217396
								1.17242	0.00265808											1.96436	0.081562			0.810257	0.0103648			1.75523	0.0088051											1.55613	0.0773671			1.43252	0.169592
								1.2047	0.00134667											0.803139	0.0117187			0.786591	0.00517075			1.05438	0.0078267											0.509102	0.00387793			2.0587	0.174975
								1.30172	0.00258425											1.10333	0.0731311			0.713539	0.00771424			1.06671	0.00755917											1.08353	0.0586592			1.20601	0.105355
								1.75397	0.00558582											0.886131	0.0742295			0.595848	0.00555205			1.3577	0.00750251											0.501526	0.00852313			1.12295	0.162262
								1.14573	0.00223998											1.48511	0.0571518			0.617058	0.0127881			1.10305	0.00485786											1.14415	0.0793661			1.04554	0.13489
								1.44975	0.00310592											0.994781	0.00898463			0.903008	0.0130157			0.963551	0.00647791											1.31638	0.0628308			1.12739	0.0963445
								1.66611	0.00769438											0.538635	0.0108617			0.529842	0.00577256			1.02366	0.00276029											1.11469	0.0552376			1.37411	0.156962
								1.26786	0.00262039											1.03874	0.0630713			1.41523	0.0199955			1.08793	0.00465038											1.13022	0.0558509			1.29914	0.190297
								0.801636	0.000969515											1.07528	0.0652409			0.672813	0.00726795			1.05173	0.00633829											0.9319	0.059196			0.786346	0.0316342
								0.996917	0.00229191											1.40328	0.0916243			0.569248	0.008832			0.665268	0.00366399											1.13854	0.0457097			0.948105	0.103451
								1.18018	0.00285475											2.06091	0.0682394			0.563507	0.00701885			0.819595	0.00497245											0.426956	0.00208951			1.24247	0.198311
								1.4447	0.00291005											1.42589	0.0576275			0.679428	0.00424515			0.949623	0.00455179											0.962379	0.0438153			1.52713	0.26911
								1.11468	0.00203126											0.852097	0.0143445			1.31308	0.0117978			1.04289	0.00439493											1.46117	0.060862			1.16322	0.187745
								1.08137	0.00487179											0.759605	0.0711916			0.619293	0.00707852			1.76451	0.0167672											0.958336	0.0638323			1.06893	0.183338
								1.419	0.0043751											1.07467	0.0587407			0.510742	0.00594632			1.15063	0.0038562											1.13604	0.05423			1.66705	0.146185
								1.22824	0.00132238											0.719467	0.0137633			0.674152	0.00690048			1.03925	0.00555005											1.4404	0.0831425			0.728035	0.0170622
								1.75001	0.00203831											0.867485	0.0292546			0.664307	0.0133372			1.04622	0.00537096											1.03035	0.0788533			0.946516	0.141737
								1.12643	0.0013781											1.09427	0.0806403			0.687927	0.00868345			0.583714	0.000901003											1.16437	0.0549437			1.09669	0.11927
								1.18351	0.00386841											1.32033	0.0160701			0.463371	0.00569237			1.24385	0.00599283											0.502123	0.00912084			1.29106	0.246656
								1.3101	0.00440551											1.45277	0.0551214			0.523773	0.00353513			1.45073	0.00572697											0.935516	0.0290816			1.14097	0.170525
								1.34949	0.0100968											0.89991	0.0158578			0.603069	0.00592059			1.71015	0.00776643											0.906853	0.046938			1.70742	0.113992
								1.5402	0.00395216											0.755001	0.00983456			0.499062	0.00564312			1.53245	0.00746507											0.735268	0.0171636			1.38338	0.174155
								1.08929	0.00238053											0.882883	0.0107565			0.76445	0.0142717			1.35551	0.00376104											1.16771	0.0439329			1.39014	0.206189
								1.19	0.00335561											0.890991	0.0110284			0.737091	0.0115616			0.810377	0.00389054											1.21335	0.0546549			1.25225	0.16159
								1.18136	0.00223598											1.62693	0.0268617			1.04501	0.0137013			1.20566	0.00573723											1.04079	0.0637261			1.50964	0.116445
								0.940342	0.00120294											0.882725	0.0830099			0.563316	0.00651917			1.00395	0.00231308											1.42551	0.0515129			1.12304	0.120697
								0.927691	0.00413497											0.851744	0.0114477			0.639435	0.00685311			0.671914	0.00389048											0.90789	0.0580147			1.00214	0.192965
								1.13286	0.00100633											1.79102	0.060748			0.551262	0.00941572			1.22015	0.00115681											1.41924	0.0527757			1.52089	0.163725
								1.78525	0.00184829											0.979129	0.0137699			0.694794	0.00798792			1.07758	0.00345977											0.931053	0.0444501			0.762814	0.0796564
								1.03043	0.00187454											1.05087	0.057021			0.812187	0.010965			0.774002	0.00298113											1.38067	0.0652157			1.28591	0.223205
								1.52155	0.00357748											0.782042	0.0592844			0.651106	0.00626368			1.04347	0.00666214											1.55609	0.0757871			1.07394	0.0691959
								1.15668	0.00256817											1.10733	0.0669192			0.625175	0.00909595			0.858299	0.00330106											0.992184	0.0598823			1.70985	0.118074
								1.68294	0.00559701											1.31809	0.0527184			0.718239	0.00487823			0.833847	0.002297											1.03136	0.0607728			0.710976	0.0459764
								1.02876	0.00175848											0.832756	0.0211657			0.717594	0.0161652			0.655647	0.00277466											0.820395	0.0628185			1.03991	0.155643
								1.70735	0.00589074											1.63374	0.058862			0.998657	0.0099672			1.21153	0.00726005											0.928844	0.0220761			0.708668	0.0813768
								1.1814	0.0018836											1.24332	0.0685015			0.773872	0.0134632			0.654278	0.00461051											1.11732	0.087024			1.02537	0.152581
								1.45976	0.00232349											0.877533	0.00720279			0.741882	0.00738407			1.75282	0.00351493											0.46048	0.00338256			0.884312	0.132566
								1.64086	0.00311689											1.55193	0.0554797			0.618156	0.00559904			1.10062	0.00308535											0.977436	0.0606364			2.10846	0.106611
								1.00364	0.000994725											0.717316	0.0181454			0.775276	0.00785347			1.0001	0.00498924											0.657852	0.0243153			2.12247	0.181039
								0.928577	0.00251983											1.17073	0.0276115			0.532928	0.00782901			1.00792	0.00376893											0.566475	0.0181368			1.6273	0.124804
								1.68673	0.00336346											0.798332	0.00805595			0.570709	0.00487039			1.06318	0.00385474											0.786316	0.0533892			1.95554	0.0983418
								1.571	0.00403916											1.68439	0.0173282			0.773056	0.00865632			0.796165	0.00336759											1.73483	0.00362353			1.1783	0.09728
								1.15964	0.00268863											0.99229	0.069312			0.615074	0.00526991			1.1226	0.00570864											0.993752	0.0490828			1.36996	0.154485
								1.52164	0.00172908											1.14952	0.0773067			0.600685	0.00601708			0.908752	0.00382524											0.924942	0.028864			0.931168	0.0435077
								1.20526	0.00602515											1.23054	0.0247143			0.530249	0.00816592			0.770813	0.00502029											0.901378	0.0199592			0.866119	0.0513959
								1.35228	0.00790993											1.34395	0.0176328			0.676666	0.00901491			0.900078	0.00487526											0.499969	0.0085732			0.936375	0.142275
								1.32957	0.00226905											1.32467	0.0302368			0.71376	0.00926425			1.26291	0.00741429											0.597725	0.0563589			1.16339	0.0687045
								1.1109	0.002303											1.54057	0.0220167			0.609936	0.00577969			1.21686	0.0109152											0.891817	0.0399829			0.756775	0.0627391
								0.95887	0.0035081											1.25569	0.062974			1.26591	0.0130777			0.776482	0.00344169											1.03949	0.0505253			1.18306	0.208958
								1.02282	0.00623582											1.59967	0.0126097			0.673172	0.00709049			1.29388	0.00318054											1.10013	0.0551776			1.22804	0.209275
								0.7337	0.00112077											2.00505	0.0677449			0.779697	0.00819256			0.714417	0.00350168											0.678452	0.0280668			1.24391	0.09472
								1.06696	0.0040959											1.41111	0.022986			0.696617	0.00817885			0.693695	0.002073											1.29577	0.0594891			1.07752	0.0828009
								1.80759	0.00391389											1.00277	0.0263522			0.542511	0.00583009			1.56045	0.0124598											0.769527	0.0637904			1.44942	0.214011
								1.47399	0.00246007											1.17233	0.0192902			0.885544	0.00933659			0.940819	0.00401172											0.926657	0.0726375			2.16881	0.0836455
								1.05074	0.00247833											0.804745	0.00444013			0.621117	0.00421901			0.91251	0.00285923											0.774796	0.0557552			1.67862	0.209209
								1.14637	0.0027996											0.942528	0.0786813			0.698105	0.01107			0.682632	0.0038891											0.888788	0.0872932			0.676239	0.0172728
								0.964622	0.00143854											0.890224	0.0123468			0.604111	0.00428745			2.99818	0.0145319											0.724319	0.0508405			1.20733	0.158954
								1.50916	0.00645271											0.764153	0.0121871			1.13092	0.00710752			1.36782	0.00645911											1.90023	0.0243504			1.22681	0.168951
								1.11771	0.00398034											0.832809	0.0132271			0.487991	0.00566721			0.6539	0.00145242											1.32456	0.0463001			1.29049	0.156694
								1.01662	0.00238993											1.16626	0.0605649			0.676182	0.00653905			0.744221	0.00395148											1.67239	0.0203523			1.43681	0.0752645
								1.03613	0.00247801											0.82066	0.0605398			0.807747	0.0045316			1.22226	0.00182842											1.02682	0.0547248			1.84512	0.0617618
								1.32392	0.00126879											0.802277	0.00579385			0.463211	0.0049992			2.10941	0.0171709											0.883129	0.0142815			0.981409	0.0700191
								1.15355	0.00307264											1.08499	0.0277189			0.646645	0.0057654			0.920376	0.00384456											0.737175	0.00830219			1.10281	0.261491
								1.69474	0.00544475											1.2688	0.0873682			0.594742	0.00437768			1.12708	0.00605145											0.903282	0.0413179			1.53396	0.220624
								1.05645	0.00217016											1.13668	0.0676307			0.564041	0.00624011			0.915596	0.00423606											1.16187	0.0562339			1.72665	0.17522
								1.83477	0.00227506											0.936035	0.0505232			0.744705	0.0104618			1.18351	0.00443075											0.924141	0.076742			2.85428	0.239755
								1.25113	0.0030642											1.12415	0.0456414			0.741135	0.00346641			1.12403	0.00331219											0.656395	0.0115571			1.06905	0.10933
								1.0754	0.00145249											1.29225	0.0441692			0.620899	0.00708243			0.758595	0.0041284											0.806458	0.0463799			1.04463	0.0884909
								1.78675	0.006052											1.30195	0.0494275			0.778061	0.00794213			0.99337	0.00860791											1.25973	0.0538373			1.26485	0.140198
								1.10533	0.00352029											0.945152	0.0695441			0.535683	0.00608956			1.0289	0.00435527											0.565006	0.0122618			1.387	0.184027
								1.49791	0.00640418											0.812977	0.0101171			0.552475	0.00586399			1.6344	0.00671082											1.00196	0.0239035			0.940598	0.126754
								1.06282	0.00833254											0.929428	0.0612129			0.563271	0.00733545			1.55331	0.0090367											1.21069	0.0575613			1.52367	0.148455
								1.0479	0.0080513											1.55993	0.0137086			1.52382	0.0148961			1.31958	0.00637195											1.14279	0.0684231			1.36761	0.103205
								1.79696	0.00652093											1.75119	0.0209932			0.586842	0.00429384			1.00827	0.00496358											1.18153	0.00837379			0.861485	0.0502668
								1.09492	0.0021337											1.29901	0.0130787			1.0427	0.0129			1.1503	0.00717299											1.07547	0.0857511			1.29814	0.05405
								1.2641	0.00196797											1.81253	0.0694706			0.592697	0.00683885			0.890991	0.00217619											1.31799	0.0562736			0.849238	0.117075
								0.974977	0.00596632											1.09776	0.0674908			0.623108	0.00424767			0.798416	0.00177744											1.22659	0.0770031			0.699363	0.100344
								1.12069	0.00662389											0.943382	0.0654885			0.615379	0.00465051			1.21722	0.00857797											1.0808	0.0525369			1.23802	0.0976259
								1.84196	0.00179083											1.63712	0.0628221			0.614277	0.00445053			0.69648	0.00302594											0.933006	0.0700049			1.00595	0.0861891
								1.31426	0.00323901											0.792709	0.0101823			0.581352	0.00408429			1.03552	0.00102843											0.798271	0.0617593			0.88438	0.0570109
								1.12294	0.00805755											1.76971	0.0168807			0.780441	0.00547843			1.6664	0.00906023											0.937004	0.0733321			1.19453	0.139562
								1.08571	0.00286309											1.64425	0.0327168			0.989655	0.0104861			0.773277	0.00209069											0.589775	0.0101927			0.872307	0.119022
								1.41322	0.00828824											1.41023	0.0535849			0.928337	0.0121962			1.844	0.00527654											1.07687	0.0191997			1.02013	0.11268
								1.43129	0.004175											1.21358	0.0949155			0.673357	0.00716403			1.15205	0.00612326											0.932571	0.0669168			1.09173	0.172579
								1.24488	0.00506722											0.995781	0.0520428			0.662819	0.00564193			1.37384	0.00451233											1.59788	0.0413911			1.33589	0.196046
								1.45405	0.00577739											1.24007	0.0540799			0.528549	0.00468808			0.943645	0.00334422											1.50901	0.0476363			1.14536	0.0900195
								1.54327	0.00748098											0.938339	0.0568579			0.782349	0.010792			0.807793	0.00498513											1.22117	0.0156352			0.955467	0.0693055
								0.995066	0.00400026											1.26716	0.0936885			1.03594	0.00978735			1.87132	0.00401234											0.977234	0.0500976			0.962875	0.120002
								1.26033	0.00545017											1.63178	0.0853533			0.60342	0.010383			1.26451	0.00204266											0.927668	0.0670131			1.13088	0.159591
								1.12951	0.0083704											1.11946	0.0616567			0.618095	0.00429973			1.65169	0.00949785											0.814468	0.033526			1.20126	0.190629
								1.26324	0.00647248											1.97658	0.0717908			0.86385	0.00855273			0.810402	0.00281772											0.7243	0.0499267			1.8181	0.144402
								0.96936	0.00804844											0.68116	0.00533229			0.83618	0.0117833			1.33424	0.00666395											1.23211	0.00995705			1.49419	0.0603755
								0.977272	0.0039752											0.964771	0.0650582			0.737846	0.00620961			0.975677	0.00420067											0.739206	0.026378			0.960617	0.0609755
								1.09776	0.00149882											0.845438	0.0188745			0.731956	0.00767439			1.79321	0.0127293											0.538052	0.0182349			1.72405	0.140309
								0.980896	0.00209786											0.990219	0.0263276			1.84061	0.00776875			0.683571	0.00530461											0.631859	0.0112927			0.956879	0.123592
								1.76052	0.0055417											1.55518	0.0679697			0.845612	0.00869969			2.07469	0.00371582											0.698544	0.00838641			0.723175	0.0170474
								1.75529	0.00401025											0.951057	0.0115824			0.735176	0.00654612			1.05733	0.00270825											0.962061	0.0511449			1.62039	0.163089
								1.39917	0.00489936											0.660637	0.0079649			1.37998	0.00834131			0.778717	0.00283939											1.00915	0.0578604			1.53528	0.17788
								1.36889	0.00177526											1.19688	0.0570518			1.29587	0.00619607			1.57998	0.00792208											0.976269	0.0525928			1.18434	0.128833
								1.28913	0.00223098											0.777302	0.00363311			1.41197	0.00778859			1.18536	0.00347467											0.591114	0.0210773			1.11495	0.102207
								1.28319	0.0016152											0.885468	0.0536454							0.925369	0.00279631											0.512461	0.007139			0.894682	0.09113
								1.23976	0.00503195											1.34079	0.109305							1.04067	0.0016038											1.0691	0.0115773			1.45031	0.0373727
								1.56277	0.00624838											1.28693	0.0496951							0.950356	0.00519493											0.864082	0.067214			1.49964	0.11201
								1.01674	0.00405923											1.41442	0.0707824							1.03294	0.00339951											0.704433	0.0699377			1.43449	0.0977223
								1.34448	0.00359253											1.36786	0.0111893							1.94888	0.0107209											0.605045	0.007533			1.19431	0.08894
								0.980904	0.00159709											1.27409	0.0413944							1.56011	0.00611958											0.845163	0.0511623			0.911294	0.0579864
								1.34933	0.00413601											1.00378	0.0641228							1.43974	0.00601907											1.13409	0.0755877			1.09528	0.0907691
								1.34841	0.00250657											0.895401	0.0775483							1.57394	0.00164962											1.36485	0.0996263			0.84005	0.0295376
								1.10395	0.00220251											0.768219	0.00863218							1.28064	0.00362837											1.2479	0.019862			1.12393	0.117234
								1.19275	0.00205015											1.72805	0.0781006							0.815277	0.00210671											1.89409	0.0469523			0.828568	0.079695
								1.83869	0.00614929											1.78189	0.0719907							1.11571	0.00284468											0.546333	0.00366681			1.28503	0.153105
								1.08294	0.00239397											0.948921	0.123675							1.08171	0.00461352											0.650066	0.00927877			0.858507	0.0570818
								1.07325	0.00318929											1.37347	0.0104776							0.9338	0.00374776											0.826269	0.0409357			1.00739	0.145093
								1.06965	0.00168193											2.10954	0.0674201							1.41493	0.00473449											1.01397	0.0639681			0.952774	0.0295441
								1.03389	0.00649509											0.821426	0.0136103							0.995537	0.00279936											0.524094	0.00807167			1.1098	0.132238
								1.43719	0.00194517											1.98204	0.0143159							0.705009	0.00369198											1.25045	0.0536773			0.537926	0.0164601
								1.18908	0.00885783											0.776749	0.00664882							1.12476	0.00753821											1.70205	0.0480167			1.31274	0.185696
								1.19674	0.00511306											0.982162	0.0581425							2.10124	0.0105124											0.819061	0.0342801			1.42154	0.120353
								1.31206	0.00331764											0.901413	0.0534622							0.921356	0.00286321											2.78745	0.0183273			1.16005	0.0726236
								1.09584	0.0019124											1.24704	0.0605343							0.624718	0.00375145											0.948298	0.0515856			1.04827	0.0239085
								1.08427	0.000866857											0.867508	0.0201203							0.968994	0.00225495											1.25899	0.0715641			0.745449	0.0417847
								1.06013	0.00197493											1.34565	0.066354							1.07455	0.00150222											0.888897	0.0511581			1.01962	0.0954764
								1.02967	0.00116947											1.30355	0.0820768							0.900848	0.00157971											1.4953	0.0676764			1.33214	0.169212
								1.06659	0.00170911											1.61343	0.0307072							1.04279	0.00236072											1.04747	0.0269928			1.8992	0.026743
								0.949905	0.000717948											1.95894	0.0546367							1.87799	0.00465196											1.06495	0.0759271			0.887344	0.0195805
								1.17079	0.00138328											1.64897	0.0149494							1.23533	0.00549007											0.762345	0.0530925			2.29822	0.0569827
								1.44139	0.007993											0.658356	0.00743586							0.93409	0.00353794											1.00716	0.0719497			0.696922	0.06514
								1.20432	0.00361552											0.839447	0.016601							0.593536	0.00053032											0.983807	0.0138472			0.946213	0.0368553
								1.35728	0.00235778											0.971802	0.0130234							0.69173	0.00350993											0.578342	0.0202111			0.625534	0.0420706
								1.08883	0.00123754											1.47461	0.0441447							1.21944	0.00521322											1.02633	0.0462885			1.68656	0.195698
								1.15508	0.00242476											1.5828	0.0219776							1.12591	0.00370929											1.41583	0.0602888			1.78152	0.0476005
								1.50105	0.00521668											1.59272	0.0114348							1.06509	0.0038031											1.06372	0.0662284			0.861649	0.0491105
								1.06179	0.00131994											0.821236	0.0128818							0.936329	0.00299798											0.92794	0.0150145			1.71878	0.095435
								1.07494	0.00476553											1.92598	0.0408986							0.842773	0.00316175											0.473389	0.00419008			1.15564	0.141887
								1.42482	0.00201125											1.57838	0.0499085							1.27274	0.00565238											1.21859	0.0895341			0.955229	0.0839023
								1.04603	0.00651229											1.25901	0.110282							1.39185	0.00846925											1.13682	0.0286425			1.37051	0.164625
								1.02248	0.00202632											1.0806	0.0630206							0.759403	0.00281211											0.848755	0.0498184			1.30117	0.130921
								1.72889	0.00605922											1.14474	0.0526102							1.17507	0.000681241											0.829636	0.00968341			1.24388	0.128027
								0.917412	0.00259477											1.29248	0.0774487							1.02224	0.00389877											0.583382	0.0173471			1.47221	0.10423
								1.35466	0.00374693											1.13988	0.0524946							0.806084	0.00218293											1.11515	0.0655827			1.22143	0.0812941
								1.14986	0.00171439											1.39284	0.0270031							0.954933	0.00251444											0.549107	0.00298416			0.957001	0.120739
								1.27255	0.00482759											1.09746	0.0662561							1.21041	0.00391861											1.08973	0.100278			1.27894	0.0300155
								1.39451	0.00379975											1.0305	0.0678408							1.35509	0.00625321											1.06892	0.0469357			1.0246	0.112227
								1.04482	0.00265741											0.839565	0.0130514							1.0725	0.00370123											0.901527	0.0384097			0.658836	0.0791418
								1.14784	0.00628983											1.39644	0.0629131							0.669365	0.00234745											0.699348	0.0166692			1.2134	0.103666
								1.83661	0.00107448											1.20372	0.0674856							0.716228	0.0021762											0.886641	0.0386735			0.775635	0.0652718
								1.18942	0.00239254											1.43179	0.067032							1.12615	0.00379032											0.740372	0.00540065			1.87611	0.102009
								1.16627	0.00625347											0.762959	0.00823116							1.1904	0.00595817											0.898048	0.00928249			0.836494	0.0553695
								1.0679	0.00168677											1.17863	0.0186122							1.13378	0.00253337											0.502876	0.00652685			1.53555	0.147191
								1.01669	0.00337713											0.987717	0.0553901							1.25056	0.00696993											0.454517	0.00324032			1.12964	0.0934541
								1.32474	0.00251501											0.795811	0.0546016							0.649574	0.00240509											1.00873	0.0310607			1.16048	0.106016
								0.806656	0.00158462											2.2195	0.096142							1.51019	0.00769869											0.684053	0.00983501			1.57749	0.124169
								1.00719	0.00155985											1.19242	0.0674432							1.09462	0.00677485											1.33992	0.0572971			0.687561	0.0276922
								1.28315	0.00513362											0.789131	0.00610402							1.86873	0.00669071											0.953445	0.0507177			0.868801	0.0595082
								1.34599	0.00138736											1.56876	0.0550671							0.889961	0.00229656											1.12486	0.0539684			0.988712	0.06873
								1.70193	0.00412953											1.5602	0.0630207							1.24707	0.00501987											0.841782	0.0519409			1.74581	0.0634445
								1.12953	0.00182557											1.31986	0.0308693							1.77151	0.0046391											1.10362	0.0808355			1.07126	0.172028
								1.11095	0.00196391											1.03881	0.0668322							1.02249	0.000813124											0.971771	0.0486987			1.32205	0.0699718
								1.26317	0.00269823											1.67723	0.0277799							0.812603	0.001871											1.02376	0.0546932			0.863533	0.0577123
								1.22267	0.00365763											0.693027	0.00773678							1.83237	0.00315159											0.446251	0.00412789			0.969009	0.121424
								1.37329	0.00161672											1.14845	0.0563516							0.907097	0.00341664											1.14528	0.0566383			1.21622	0.104256
								0.943096	0.00192017											2.42634	0.0232538							0.713402	0.00303971											0.681137	0.0109993			1.66197	0.181243
								1.62441	0.00211251											1.3544	0.0256897							0.885628	0.00218551											1.23359	0.0397736			1.61353	0.0392927
								1.01502	0.0065202											0.970955	0.0911763							1.49538	0.00302307											1.6563	0.0490564			1.15015	0.124411
								1.1397	0.000664571											0.573631	0.00936534							1.79203	0.00139926											1.75111	0.0567123			1.20187	0.102083
								1.00748	0.00109797											2.48505	0.0976076							1.1795	0.00291878											0.804647	0.0141107			1.03691	0.0854977
								1.45238	0.00352817											1.26485	0.0396048							1.05829	0.00176557											0.773949	0.0497364			0.9984	0.0838382
								0.941634	0.0028619											0.883125	0.0182832							1.16352	0.00652304											1.03944	0.0534125			1.55867	0.0654273
								1.02873	0.00192348											1.71556	0.118743							0.863251	0.00233787											0.482971	0.00351344			1.71718	0.128916
								1.06995	0.00605761											0.690277	0.0499528							1.98328	0.00397071											0.631302	0.00500225			1.65982	0.152337
								1.50563	0.00168851											1.62088	0.027636							0.823456	0.00113206											0.82806	0.0497797			0.701004	0.026751
								1.31956	0.0031211											0.984425	0.06631							1.27618	0.0103916											0.938515	0.0427988			0.829231	0.022991
								1.13761	0.00340807											1.83614	0.0759197							1.17646	0.00426564											0.699732	0.0152236			1.89417	0.132538
								1.24885	0.00365954											0.995193	0.0312263							0.801849	0.00176815											0.74884	0.0494047			0.902824	0.0887314
								1.48746	0.00287754											1.87514	0.0181052							1.26098	0.00366144											0.851826	0.0475987			0.814285	0.0716191
								1.50462	0.00589406											1.68813	0.0266949							0.844948	0.000875916											1.10821	0.0699213			1.01836	0.102682
								1.31909	0.00414213											0.953455	0.0501276							0.590744	0.000500852											0.989394	0.00720568			1.9491	0.0895555
								1.18424	0.00629264											0.940151	0.0112203							1.68469	0.00492102											0.717712	0.0161132			1.25727	0.109654
								1.04704	0.00134568											1.59292	0.0276807							1.56854	0.00297198											0.612717	0.0293035			1.37415	0.161199
								1.36882	0.00218445											0.872452	0.0557102							1.02771	0.00660153											0.902008	0.0607023			1.24017	0.0568186
								1.49516	0.00277285											0.787308	0.039099							0.838013	0.00323815											0.840988	0.0714324			1.62717	0.101769
								1.20883	0.00209249											1.37471	0.00935629							0.979477	0.00297661											0.717522	0.0120812			0.785721	0.0367282
								1.10262	0.00122176											2.14159	0.01831							0.871864	0.00180309											0.959011	0.0520385			0.675034	0.059755
								1.84653	0.00633594											0.717255	0.0113246							1.13911	0.00394771											1.46677	0.0553177			1.46143	0.129032
								0.924465	0.000798549											0.846786	0.0470624							1.13453	0.00225466											1.09947	0.0510431			1.29452	0.159999
								1.63693	0.00577884											1.35635	0.0376714							0.985626	0.00251492											0.884163	0.0544172			0.839298	0.103695
								1.82568	0.00533356											1.38921	0.125567							1.51147	0.00299986											0.585442	0.0172477			1.16365	0.0813336
								1.30172	0.00227657											1.45286	0.0280063							1.71361	0.00714754											1.01292	0.0743816			0.934654	0.0737514
								1.80098	0.00600705											1.31038	0.0515071							1.24522	0.0043219											1.13191	0.0541268			0.694729	0.037416
								0.986122	0.0020103											1.78327	0.0710895							2.10991	0.00282192											1.01051	0.0610889			1.21068	0.0954336
								1.16263	0.00161829											1.06442	0.0608487							1.28554	0.00196821											0.589165	0.00621381			0.853241	0.0474109
								1.35609	0.00299937											1.06378	0.0638784							1.57477	0.00557585											0.589981	0.0536523			0.906784	0.0616705
								1.37555	0.00235349											0.944717	0.0524937							1.74276	0.00523205											1.01548	0.0436056			0.991615	0.061515
								1.23459	0.00409821											0.957489	0.0132607							1.4984	0.00535514											0.998184	0.0558255			0.962234	0.0312114
								0.8451	0.000621132											1.27984	0.0756778							1.12378	0.00484408											0.543877	0.00652719			0.92276	0.0831336
								1.77798	0.00590699											0.99752	0.00892321							0.849426	0.00143058											0.952324	0.0816469			1.64771	0.0977227
								1.22418	0.00178375											1.08812	0.00889374							1.20322	0.00687377											1.03855	0.0771349			2.01819	0.0591936
								1.7262	0.00103298											0.590836	0.0469639							1.86747	0.00124325											0.813072	0.0492967			1.11076	0.0855668
								1.07481	0.000640939											0.936836	0.0608082							1.2625	0.00216677											0.63016	0.0134199			1.34449	0.0522523
								1.19965	0.00233544											2.02307	0.0448916							0.760918	0.00234243											0.94704	0.107613			1.31831	0.092125
								1.23062	0.00173141											1.66582	0.0539316							1.57384	0.00339519											1.32632	0.0529872			0.741646	0.0406221
								1.64468	0.00192724											1.58899	0.0387934							0.61968	0.002466											0.687885	0.0480588			1.10237	0.0951159
								1.7121	0.00670109											1.79968	0.0170556							0.812637	0.000592621											1.03928	0.0756063			1.07962	0.142855
								1.00255	0.00193175											1.22568	0.0726068							2.29059	0.00473757											0.765549	0.034446			1.09299	0.151319
								1.19585	0.00127071											1.2094	0.0434093							2.37248	0.00205578											0.534912	0.00641265			1.81957	0.105209
								1.27509	0.00246253											0.802402	0.0112403							1.69641	0.00793845											1.03654	0.0813201			1.75546	0.113035
								0.897255	0.00523856											1.27815	0.0513108							1.66035	0.0050568											0.973167	0.0548119			0.7332	0.0784295
								1.03933	0.00258274											1.38113	0.0176964							1.18938	0.00378601											0.959145	0.0368872			2.4463	0.1522
								0.979305	0.00195633											1.65372	0.0389753							0.688805	0.000139763											0.771713	0.0429759			0.824364	0.0826682
								1.14264	0.00237352											1.97748	0.0232901							1.37691	0.0082672											0.923386	0.0283289			1.78962	0.0956777
								1.04923	0.00244434											0.760292	0.00662313							1.50115	0.00346163											1.07501	0.0585736			0.957939	0.05393
								1.48451	0.00113706											2.12701	0.0533961							1.6143	0.00550805											0.613861	0.0173399			1.2859	0.0846268
								1.80796	0.00392708											1.72101	0.0254392							1.12524	0.0028172											0.719612	0.0440733			1.19032	0.103934
								1.30869	0.00194821											1.57993	0.0212053							1.77695	0.00501223											1.17313	0.0612256			0.862549	0.0174447
								1.06824	0.00159636											2.21014	0.0816554							1.31295	0.00259739											0.832071	0.0561516			1.06773	0.0238408
								0.871593	0.00154583											0.80975	0.00612798							1.66047	0.0049242											0.482445	0.00256061			2.27233	0.131107
								1.36761	0.00226671											0.828255	0.0105959							1.03285	0.00160614											0.673599	0.00488391			1.34406	0.11407
								1.06144	0.001609											0.658768	0.00916043							0.660194	0.000961228											0.621765	0.00646053			0.896049	0.08652
								1.23122	0.00235603											0.775841	0.0637263							0.870789	0.00577382											0.794525	0.0481997			1.75834	0.038686
								1.72495	0.00550875											1.24991	0.0855987							1.58308	0.00364708											0.623104	0.00863307			0.851608	0.10978
								1.24391	0.00228364											1.61416	0.0352985							0.993008	0.00217059											0.909744	0.0198319			1.22722	0.0880123
								1.06153	0.00304616											1.78616	0.0440876							1.12177	0.00279											1.91386	0.0408635			1.02066	0.0551905
								1.67167	0.000880974											1.69263	0.0233309							0.964108	0.00208968											1.11712	0.0349487			0.855503	0.111665
								0.913689	0.00219282											1.21398	0.0182875							1.05537	0.000868044											1.46679	0.0191507			1.02235	0.122762
								1.00728	0.00353575											1.0978	0.0674405							2.15387	0.00258347											0.692251	0.0129122			0.87616	0.0367
								0.960876	0.00340985											1.35674	0.0715967							1.81303	0.00482407											0.929552	0.0226727			1.63055	0.071085
								1.23803	0.00149776											1.84889	0.0660399							1.32014	0.00259382											0.56081	0.00770907			1.39439	0.0580473
								1.03883	0.00190053											1.5956	0.016133							0.660545	0.00171684											1.05874	0.0661939			1.13762	0.141436
								1.04969	0.00230834											0.817825	0.0333521							1.37744	0.000758033											0.59066	0.012165			1.52724	0.0479945
								0.867027	0.00240829											0.83498	0.00745546							0.908749	0.00205364											1.14841	0.0330177			0.894966	0.0973395
								0.870316	0.00106831											1.73692	0.0619893							2.18381	0.00434255											1.53052	0.0195357			1.47285	0.113419
								1.10368	0.00197257											0.858276	0.0214075							1.62331	0.00387006											0.737404	0.0155557			1.29083	0.12193
								1.14738	0.00367424											0.737854	0.00705357							1.1788	0.0035903											0.769241	0.0558932			1.19212	0.102514
								1.20415	0.0013812											1.64937	0.0444906							0.680786	0.00216944											1.0915	0.0540869			1.66454	0.108845
								1.78942	0.00653464											0.971397	0.0465376							0.930962	0.0017652											1.44363	0.0263771			0.963444	0.107593
								1.681	0.00165468											0.768768	0.00677649							0.923908	0.0032823											0.52829	0.00640543			0.570808	0.0301717
								0.90778	0.00126266											1.01251	0.0301367							0.650034	0.00131948											1.41426	0.0825504			1.80428	0.0616277
								1.68101	0.00239297											0.683159	0.0522448							1.46275	0.00446392											1.78996	0.0163863			2.02455	0.133953
								1.05794	0.00122447											0.863701	0.012644							1.06986	0.00190172											1.11479	0.012281			0.860092	0.0461918
								0.936346	0.00472567											0.951466	0.0601552							1.18148	0.00152576											0.644005	0.00966268			1.01715	0.0991191
								1.03141	0.00224731											1.42107	0.0968715							1.11611	0.00298101											0.747276	0.0436327			1.11625	0.0330418
								1.29417	0.00155043											1.89923	0.0273983							1.99902	0.0043421											1.19493	0.0710093			0.986244	0.05877
								1.79956	0.00554113											1.38976	0.0463375							0.679443	0.000491093											1.35393	0.0116859			1.57394	0.149625
								1.05983	0.000780323											0.844944	0.00593651																			0.902716	0.0551589			1.69593	0.0936482
								1.3693	0.00230914											0.909927	0.00801887																			0.549133	0.0123198			2.24684	0.0834686
								1.2391	0.00169153											0.962894	0.00668153																			0.832611	0.0430149			1.26902	0.119415
								1.77332	0.00526315											0.891235	0.0495884																			0.89959	0.0443319			1.13628	0.0509859
								1.08161	0.00168466											1.93692	0.0153405																			1.04811	0.0564277			0.955536	0.0417959
								0.950403	0.00175213											0.835037	0.0606445																			0.952236	0.0584735			1.38259	0.0937673
								1.2879	0.000962931											0.929779	0.0666467																			1.17209	0.0535047			0.734159	0.0477495
								1.06151	0.00244189											1.45575	0.0701063																			0.564125	0.00703873			1.27939	0.09406
								1.17719	0.00416916											1.19801	0.0681451																			0.747536	0.0186736			1.48259	0.119144
								0.947929	0.0018946											1.54729	0.0551018																			1.56869	0.0139197			2.07752	0.0794477
								1.7891	0.000677362											0.896301	0.0503052																			0.52853	0.00960481			2.3789	0.154371
								1.69966	0.00411716											0.964722	0.0494425																			0.972954	0.0473548			1.18991	0.0676609
								1.08967	0.00280559											0.860046	0.0161718																			1.08884	0.0577997			1.02711	0.0721586
								1.06936	0.00163386											1.21052	0.0238733																			0.857742	0.0540621			1.30145	0.129674
								1.82554	0.00427208											0.878296	0.0461693																			1.47688	0.0452039			1.41601	0.0483482
								1.03648	0.00110613											0.846451	0.00791918																			0.547306	0.0213725			1.35474	0.0995559
								1.26188	0.00125078											1.80719	0.0316478																			0.876169	0.0489137			1.5618	0.108485
								0.93084	0.00165303											1.59825	0.016509																			0.917363	0.0155977			1.50774	0.113848
								1.22812	0.00106954											1.31678	0.0178154																			0.635311	0.0188			1.98285	0.0887659
								1.14302	0.002065											0.887993	0.0570938																			1.52048	0.0371621			1.02763	0.0470091
								0.905731	0.00191038											1.73657	0.0527007																			0.911812	0.0462719			1.6078	0.0531477
								1.31376	0.00277352											0.999931	0.0614824																			1.1067	0.0553964			0.994171	0.0797359
								1.64159	0.00495467											0.72393	0.00879053																			1.0785	0.0467559			1.76914	0.111679
								1.10487	0.00192697											0.902096	0.0552967																			0.853956	0.0106137			1.49571	0.0740795
								1.74157	0.0050496											0.843624	0.021713																			0.747002	0.0141139			0.997543	0.0789864
								1.07667	0.0016631											0.937969	0.0588633																			0.574165	0.00429064			1.3039	0.0964482
								1.57874	0.00546215											1.65793	0.0221221																			1.08024	0.0230007			1.20662	0.0927868
								1.0786	0.000983936											0.763626	0.0235895																			1.44504	0.0507564			1.04991	0.104635
								0.910522	0.00220432											0.872524	0.0651685																			1.08394	0.0407603			1.92436	0.0365565
								0.997034	0.0019472											1.51447	0.0131938																			1.23775	0.0528367			1.33287	0.120685
								1.11019	0.00345097											1.31274	0.0379639																			0.500145	0.00576991			1.72237	0.133965
								1.50308	0.00314213											1.77215	0.0755401																			0.603008	0.00598275			2.40903	0.0626705
								1.03788	0.00151257											1.16242	0.036774																			0.846142	0.0387465			0.99147	0.0425796
								1.50311	0.00201562											0.869286	0.0435834																			0.722282	0.0238109			2.5357	0.0430813
								0.93689	0.00158821											1.07774	0.0250769																			0.823639	0.0675561			1.43594	0.0164079
								1.05943	0.00311402											0.724129	0.0499734																			1.71348	0.0106744			1.05682	0.0497555
								1.69217	0.00182276											0.95847	0.056939																			0.827297	0.0169763			1.3942	0.0653445
								1.15176	0.00173211											1.03791	0.0524328																			1.16088	0.0798312			0.815897	0.0450244
								1.31286	0.000960693											0.992249	0.0274174																			1.20634	0.0598468			2.11063	0.100965
								0.93187	0.0020027											0.680061	0.0161479																			1.02381	0.0689616			1.42273	0.0823114
								1.10453	0.00200076											0.838791	0.00614763																			1.22206	0.0642976			1.52531	0.0624605
								1.0872	0.00497892											0.96785	0.053604																			0.533018	0.00619919			1.34	0.07338
								1.22449	0.0030928											1.8313	0.0218809																			2.11348	0.0471761			1.25728	0.0925364
								1.00636	0.000821075											1.58819	0.0151356																			1.8857	0.0557983			1.45125	0.09069
								1.01559	0.00313789											0.679348	0.00435989																			0.494703	0.0105313			0.76088	0.0542777
								1.09682	0.0012564											0.752068	0.00414628																			1.11049	0.0504467			1.1378	0.101591
								1.0409	0.00192551											0.939026	0.00569848																			0.755735	0.0560065			1.34698	0.0410078
								1.18365	0.00177315											1.96986	0.0549887																			0.980171	0.0470533			1.14602	0.0611868
								1.16383	0.00125884											2.33152	0.0345245																			1.05116	0.0807103			1.35503	0.0803818
								1.01166	0.00182989											1.68222	0.018118																			1.01315	0.0667568			1.97566	0.077345
								1.27131	0.00218234											1.37868	0.0505279																			0.695035	0.0124994			0.776566	0.0357933
								1.42802	0.00334475											1.24163	0.0381275																			1.60395	0.0277377			0.911293	0.104074
								1.18524	0.00103465											0.747356	0.0375876																			0.875328	0.0732336			1.06097	0.07045
								1.10924	0.00148964											0.8965	0.0162738																			1.0743	0.0285337			1.04921	0.0347021
								1.01019	0.00175836											1.14095	0.0651295																			1.30988	0.0233391			2.41183	0.114486
								1.13572	0.00152382											2.49516	0.0185301																			0.4655	0.00279455			0.643108	0.0190847
								1.2431	0.00300231											0.995411	0.0557701																			0.916641	0.0501812			1.12725	0.0599041
								1.07326	0.00109523											0.921118	0.0499754																			1.16062	0.0639096			1.00042	0.104171
								1.28408	0.00375028											1.00804	0.0610383																			0.946922	0.0607771			0.80719	0.0464136
								1.14405	0.00256778											0.793473	0.0399272																			1.20231	0.026668			1.58042	0.0924468
								0.86364	0.0016219											0.744812	0.0138256																			0.852455	0.0321475			1.43008	0.0664445
								1.20592	0.00117197											0.860481	0.0379601																			1.44608	0.0114275			0.905212	0.0458723
								1.8381	0.00123807											1.45966	0.0225832																			0.709496	0.0120927			2.04842	0.0743482
								0.967979	0.000857713											1.4015	0.0309972																			0.94426	0.0454153			1.06728	0.0909014
								1.45717	0.000685293											1.34368	0.0111524																			0.937347	0.00539327			1.41711	0.0266159
								1.12967	0.00329048											1.41058	0.0468532																			0.87311	0.0228067			1.82861	0.104144
								1.83894	0.00261631											0.917301	0.0525071																			1.3798	0.0455707			1.54064	0.115823
								1.27735	0.00347839											0.818277	0.0519721																			1.20045	0.0457024			1.30884	0.0500386
								1.37481	0.00170913											0.825172	0.0427179																			0.765343	0.03996			1.07271	0.0447027
								1.00408	0.00127554											1.58388	0.0341125																			0.497978	0.00386608			1.15742	0.0744632
								1.48168	0.00170129											0.9263	0.0443287																			0.521561	0.0121587			1.39063	0.0888991
								1.06036	0.000721747											0.879807	0.0437438																			0.980644	0.0612464			0.574181	0.036081
								1.24273	0.0016259											1.84653	0.0469026																			0.836018	0.0573804			1.51161	0.0927841
								1.10724	0.000735018											1.58694	0.0450144																			0.497969	0.00928995			0.609348	0.0249638
								1.38177	0.00389023											1.82293	0.0222111																			0.952736	0.0374565			1.22789	0.0644986
								1.52992	0.00412724											1.87611	0.0372336																			0.620235	0.0179175			1.49973	0.118909
								1.03599	0.00131055											0.769104	0.0047814																			1.47056	0.0640775			1.12671	0.0466795
								0.917409	0.000696344											0.985657	0.0462338																			0.707066	0.0477193			0.87439	0.108007
								1.25346	0.00330051											1.73027	0.064403																			0.76569	0.0410124			1.81033	0.073795
								1.23046	0.0012174											1.67029	0.0539276																			0.7799	0.0561651			0.825676	0.0198214
								1.12266	0.0013767											1.56812	0.0226411																			1.74805	0.0297427			0.752373	0.040778
								0.930237	0.00235167											0.99791	0.0531445																			1.34315	0.020282			2.19658	0.0774818
								1.05866	0.0045888											1.18902	0.0503872																			1.74109	0.0677352			0.895849	0.019233
								1.83607	0.0027752											0.839724	0.0490179																			0.586155	0.00584565			0.895966	0.0121139
								1.11616	0.0011268											1.06768	0.0627534																			1.19877	0.0516915			1.15995	0.0629159
								1.25335	0.00117952											1.69332	0.0236224																			1.0769	0.0504797			1.21942	0.0640036
								1.18133	0.00121198											1.08664	0.0585577																			0.720219	0.0497176			0.914337	0.0582718
								1.1729	0.00181607											2.12048	0.0235722																			0.990978	0.0427117			0.947754	0.053555
								0.946264	0.00110773											0.934563	0.0236075																			0.781155	0.0502365			1.3842	0.0484255
								1.51572	0.00284008											1.17076	0.0556828																			1.65958	0.0706893			0.709373	0.0602655
								1.25388	0.00440555											1.11948	0.0469101																			0.559959	0.0395875			1.0973	0.0651077
								0.906609	0.00117241											1.68044	0.0386285																			1.05426	0.0562387			0.885559	0.0174575
								1.28342	0.00126246											1.118	0.0427787																			0.534302	0.00497856			1.48004	0.0482623
								1.43026	0.00209913											1.03564	0.00558447																			0.914917	0.0467085			0.947517	0.0934005
								1.37553	0.00279423											1.16942	0.0515769																			0.854988	0.0125146			0.710884	0.0354445
																				1.19626	0.0482752																			0.636089	0.0360996			0.98053	0.0623427
																				1.35004	0.0191995																			0.922377	0.056134			0.884621	0.0401949
																				1.43053	0.0658382																			1.01119	0.0417167			1.02634	0.021502
																				0.869041	0.0552513																			0.766899	0.063058			2.39136	0.0793968
																				1.12739	0.0596151																			0.820271	0.0406701			0.643103	0.0534323
																				0.694839	0.014709																			0.7957	0.0466433			1.43689	0.096015
																				0.932076	0.00743399																			1.11955	0.063532			1.45592	0.0861095
																				0.830505	0.00387984																			0.716503	0.0377097			1.33287	0.0553064
																				0.937935	0.0567785																			0.714607	0.0135771			1.01404	0.0657455
																				1.08342	0.0612471																			1.20494	0.0509859			2.08826	0.0871573
																				0.922615	0.0451368																			0.789047	0.0503277			0.61076	0.0225866
																				0.78001	0.038219																			1.19122	0.0541508			1.33898	0.0576936
																				0.966667	0.0199713																			1.23508	0.0127845			1.98349	0.0450113
																				1.31754	0.058271																			0.575691	0.00882648			1.11511	0.0586314
																				0.737968	0.0137379																			0.620483	0.0105666			1.26215	0.050145
																				0.782104	0.0146061																			0.486221	0.00536681			0.968315	0.0295985
																				0.958786	0.00953022																			0.565033	0.00664488			1.23685	0.0564923
																				2.03603	0.0287726																			0.853287	0.0517963			0.767105	0.0401433
																				1.0104	0.0449582																			0.885941	0.056196			2.3798	0.0808182
																				1.04212	0.0459377																			0.642738	0.0421276			0.754478	0.0294039
																				0.968578	0.0460432																			0.929756	0.0205881			1.34678	0.0836164
																				1.04932	0.0101909																			1.40747	0.0610313			1.24529	0.0594268
																				0.753609	0.0111067																			0.586098	0.00734857			0.934807	0.0422821
																				0.789398	0.0384363																			1.03092	0.054816			1.23039	0.0369826
																				1.76044	0.0140828																			0.86228	0.0359876			1.19712	0.0708477
																				1.91362	0.0361486																			1.13241	0.0623563			1.50452	0.0871741
																				0.85865	0.0426063																			0.494312	0.0107327			1.92493	0.0501968
																				0.875221	0.0545084																			1.02095	0.0353345			1.14687	0.0621609
																				1.94115	0.0260749																			0.50544	0.00498952			1.17395	0.0220005
																				0.975975	0.066913																			0.909416	0.0489253			0.949707	0.109418
																				0.837875	0.00849922																			1.36826	0.0198784			2.00131	0.0819555
																				0.873835	0.0461232																			0.901707	0.0536148			1.20765	0.0541618
																				0.926083	0.0506337																			0.931915	0.0514051			0.817028	0.0559032
																				0.954235	0.0472528																			0.865221	0.0369427			1.27579	0.0563664
																				1.39972	0.0357599																			0.688374	0.0336179			0.905608	0.0294526
																				1.88884	0.0267175																			1.13674	0.0672353			0.737579	0.0565723
																				0.839691	0.0301445																			0.693338	0.0285323			1.28674	0.0597286
																				1.02627	0.052438																			1.13771	0.0552339			1.59035	0.0469777
																				1.87045	0.103499																			0.729923	0.0464984			1.29193	0.0255739
																				0.886177	0.0530585																			0.670845	0.00873455			2.09146	0.0571405
																				1.11764	0.0500503																			1.10564	0.0742632			0.72187	0.0254328
																				1.02308	0.0395531																			1.31426	0.00447248			0.990616	0.0517164
																				0.690575	0.00627562																			0.926651	0.0499468			1.86742	0.0513809
																				1.27438	0.0547672																			0.859463	0.0197113			0.780602	0.0583927
																				1.04532	0.0479839																			1.51649	0.0442647			2.58953	0.045036
																				1.57816	0.0388285																			0.929916	0.0151488			1.89743	0.106724
																				0.858047	0.0523685																			0.962749	0.0563612			1.5886	0.0260421
																				1.98959	0.0247924																			0.762207	0.011178			0.669167	0.0481255
																				1.62997	0.0424389																			0.92239	0.0427144			1.26816	0.05166
																				2.43745	0.0320832																			0.956736	0.0605933			0.606277	0.0166047
																				1.54958	0.0226361																			0.70998	0.0119119			0.84912	0.0304328
																				1.38832	0.0521906																			0.860168	0.0114307			1.38461	0.0460577
																				0.923275	0.0566221																			0.945189	0.0371303			1.58423	0.0525091
																				1.73299	0.0154507																			1.25352	0.0572735			1.50293	0.0767655
																				1.18005	0.0189662																			1.0338	0.0569244			0.934357	0.06146
																				1.3477	0.0345843																			0.942585	0.0157812			1.09138	0.05022
																				0.974472	0.046729																			1.43365	0.0138613			1.28023	0.0534809
																				2.04128	0.0438502																			0.769922	0.0473913			1.04353	0.0648218
																				2.482	0.0490595																			0.82848	0.0648993			0.83812	0.022158
																				1.56145	0.0519538																			0.94178	0.0152761			0.688904	0.0358775
																				0.808868	0.0113335																			0.724047	0.0461941			0.745903	0.0372915
																				1.58435	0.0406767																			1.21029	0.0673807			1.62067	0.0530564
																				1.77161	0.0235379																			0.956356	0.0537764			1.75892	0.044507
																				0.95401	0.0416461																			1.09514	0.0602017			1.60428	0.0866055
																				1.63228	0.026733																			1.02161	0.0687735			1.01453	0.0297783
																				0.910273	0.00523951																			0.714025	0.0807195			1.37578	0.0717723
																				0.93848	0.0607461																			1.1008	0.0601541			1.17467	0.0559073
																				0.706581	0.0130587																			0.640995	0.0305559			1.59203	0.0231078
																				0.719162	0.042818																			0.64502	0.00446784			0.808945	0.0240565
																				1.56055	0.0122463																			0.564568	0.0408831			1.0798	0.06209
																				0.800659	0.00549759																			0.579918	0.0113716			1.04799	0.043105
																				0.8363	0.0141066																			1.25108	0.0564548			0.666626	0.017223
																				0.878136	0.0467834																			1.43924	0.0257251			1.13482	0.0425674
																				0.911549	0.0397056																			0.633701	0.0153064			0.933901	0.0349242
																				2.25756	0.0161784																			1.25267	0.0225057			0.700279	0.0500773
																				1.56801	0.079099																			1.12035	0.0677504			0.925217	0.062265
																				0.944035	0.0352268																			0.566409	0.0412325			1.08177	0.039796
																				0.845276	0.0338462																			1.08382	0.0217847			0.84454	0.035547
																				1.05777	0.0383315																			0.751945	0.0365072			1.45739	0.0637436
																				1.95538	0.0222863																			0.659065	0.00719655			2.04694	0.029907
																				0.970444	0.0200098																			0.911964	0.0612295			1.25366	0.0526841
																				0.816662	0.0124325																			0.826077	0.0168735			1.73116	0.0524868
																				1.70844	0.0399406																			0.619556	0.0142164			1.97855	0.026604
																				0.971727	0.010168																			0.722008	0.0337408			1.95096	0.0354759
																				1.8632	0.0134409																			0.980255	0.0536333			0.661665	0.0270528
																				0.743042	0.0100056																			1.27167	0.00731443			0.840902	0.0195114
																				0.920273	0.0448998																			0.563953	0.0239243			1.87973	0.0548609
																				1.22932	0.0185503																			0.744579	0.00501348			0.846649	0.0305105
																				1.98144	0.0511415																			1.27787	0.0360777			0.807785	0.0468977
																				0.81662	0.0118657																			0.841515	0.0121822			1.28329	0.0401868
																				1.03524	0.0407508																			0.531281	0.00996203			0.67231	0.0327605
																				0.915955	0.0468743																			0.906529	0.0510609			1.48458	0.0347702
																				1.07929	0.0410282																			0.583122	0.0103821			1.4341	0.0354877
																				0.752426	0.0147902																			0.940632	0.0647903			1.53962	0.0202049
																				0.942097	0.0435095																			0.856377	0.0632572			1.57634	0.0537109
																				1.36256	0.0163731																			1.48688	0.021			1.65329	0.0281375
																				1.22475	0.0594059																			1.05473	0.089356			1.0375	0.0548364
																				0.928288	0.00273115																			0.97526	0.0845005			1.06254	0.0281975
																				1.35342	0.0134746																			0.656464	0.0118386			1.32007	0.0346029
																				1.39347	0.0147136																			0.962959	0.0605275			1.48299	0.0483177
																				1.1333	0.0299843																			1.24574	0.0526729			1.14939	0.0261544
																				2.37498	0.0181266																			0.659927	0.0118424			0.753849	0.013635
																				1.36416	0.0279598																			1.27104	0.0691432			2.45204	0.0344285
																				0.972061	0.0516656																			0.774399	0.0290433			1.45865	0.0381213
																				0.946602	0.0208098																			0.711487	0.0437972			2.07804	0.0388122
																				2.19773	0.0877643																			1.22442	0.0746643			1.37389	0.0400095
																				0.960423	0.0384866																			0.959671	0.0173645			1.19125	0.0495191
																				1.04784	0.0447648																			1.02182	0.0624861			1.9856	0.0262848
																				2.02741	0.078447																			0.496715	0.0103713			1.10515	0.0153994
																				0.929672	0.037627																			1.21483	0.0627279			0.928997	0.0193024
																				0.755001	0.0185328																			0.980888	0.0602915			1.63918	0.0511014
																				0.686714	0.00866934																			1.19291	0.0438971			1.43761	0.0278435
																				1.52782	0.0430043																			0.543838	0.00526987			1.62814	0.0376687
																				1.70454	0.0303732																			1.08925	0.0606636			1.75723	0.0280469
																				1.18292	0.0410336																			0.831703	0.0446772			1.04783	0.0519
																				1.05219	0.0448101																			1.03854	0.0169651			1.73824	0.0333032
																				1.43366	0.0331733																			1.01819	0.0162668			2.73376	0.0170237
																				1.13341	0.0573191																			0.880424	0.0603575			1.42833	0.0304662
																				1.27705	0.0382071																			0.528946	0.00313459			0.717846	0.0184832
																				0.8508	0.0196329																			0.629478	0.0139676			1.5791	0.0439119
																				0.929184	0.0246969																			1.54089	0.0539669			2.72042	0.0460364
																				0.876322	0.0393544																			0.952881	0.0732623			2.10093	0.0350396
																				2.21725	0.0366698																			0.698761	0.0434532
																				1.00657	0.0117313																			1.92698	0.0128639
																				1.15746	0.0111446																			1.41346	0.058384
																				1.63071	0.0536572																			1.07572	0.0655721
																				0.909973	0.0411708																			0.694635	0.0476529
																				1.39236	0.0371347																			0.515972	0.0047946
																				0.745159	0.00585002																			0.872833	0.0483141
																				0.848541	0.0169418																			1.13594	0.0381539
																				1.44183	0.017179																			0.973686	0.0344132
																				1.14258	0.035948																			1.47617	0.0442761
																				1.63374	0.0496518																			0.908852	0.0477024
																				0.746246	0.00651384																			0.584099	0.00319957
																				1.03313	0.0321207																			0.740757	0.010377
																				0.889065	0.00906811																			0.840046	0.0526811
																				0.846619	0.00457294																			0.48941	0.00458621
																				1.3873	0.0132944																			0.910057	0.0576439
																				0.908335	0.0189998																			0.708534	0.0466089
																				1.74079	0.0270041																			1.07633	0.0239003
																				1.29427	0.0733125																			1.22746	0.0372327
																				0.953995	0.0546803																			1.47179	0.0329172
																				1.63582	0.0453231																			1.11284	0.0189785
																				1.07224	0.012189																			1.26768	0.0323585
																				0.711281	0.0163178																			1.03792	0.0214932
																				1.11565	0.0393795																			0.871765	0.0396911
																				1.45523	0.0097211																			0.977409	0.0622836
																				0.906525	0.0182292																			0.570189	0.0122595
																				1.38985	0.0450659																			1.31245	0.0175951
																				2.02386	0.0530016																			1.03941	0.0842529
																				0.897705	0.023007																			1.46837	0.0476532
																				1.50278	0.0691178																			1.51593	0.0492412
																				1.48881	0.0169197																			0.577301	0.0361848
																				1.13329	0.0429607																			0.634544	0.0444711
																				1.59137	0.0672626																			0.751514	0.0512129
																				0.811493	0.00853139																			0.87056	0.0615552
																				0.757889	0.00626106																			0.796677	0.0433271
																				1.74268	0.0214564																			1.07818	0.0613424
																				1.07329	0.00696217																			0.857727	0.00552983
																				0.812943	0.0325368																			1.41005	0.0444553
																				1.25013	0.0341343																			1.07965	0.0700987
																				1.62399	0.0154261																			1.80634	0.0718227
																				1.83935	0.0124068																			0.553055	0.0124396
																				0.793877	0.00682968																			0.984028	0.0651357
																				1.57183	0.0120545																			0.571932	0.0126745
																				1.35265	0.035688																			0.979961	0.0648057
																				1.67347	0.0291557																			1.29822	0.0596007
																				0.817596	0.0347011																			0.694107	0.0515339
																				2.62593	0.0146894																			1.10249	0.0707624
																				0.807339	0.0422057																			0.804268	0.0160785
																				0.925415	0.00807245																			1.57674	0.00624123
																				2.01248	0.0503011																			0.522762	0.00863292
																				1.90079	0.0254146																			0.917603	0.0163523
																				1.60242	0.0330233																			0.816425	0.0220712
																				1.18179	0.0149918																			0.763531	0.0502739
																				1.07871	0.040498																			1.22823	0.0275183
																				1.84209	0.0168464																			0.747272	0.0533361
																				2.12022	0.048613																			1.25087	0.0243941
																				1.04312	0.00450459																			0.581966	0.00999499
																				0.852905	0.0163057																			1.16184	0.044298
																				0.82024	0.0201674																			1.02931	0.039368
																				0.652824	0.00668049																			1.11902	0.0219633
																				1.05572	0.0368148																			1.03305	0.0276469
																				1.66119	0.0411582																			0.458946	0.00247183
																				0.905628	0.00683446																			1.51658	0.0405788
																				1.07158	0.0366069																			0.921753	0.0464015
																				1.42642	0.0299161																			0.940067	0.0386424
																				0.897232	0.040483																			0.865515	0.0435689
																				1.77005	0.0237675																			1.08698	0.0552567
																				1.89862	0.0641175																			0.880741	0.0214144
																				1.74565	0.0296891																			1.00025	0.0474475
																				1.85469	0.034452																			0.690542	0.0188396
																				0.901878	0.00670051																			0.797947	0.0380341
																				1.04211	0.0342431																			0.428317	0.00330917
																				1.77406	0.01151																			1.72091	0.0470052
																				0.871094	0.0293267																			0.926712	0.0454912
																				1.5694	0.0321608																			0.556801	0.00970515
																				1.72342	0.0247007																			0.586037	0.0486099
																				1.08736	0.0303539																			0.801682	0.0115599
																				1.31982	0.0129571																			1.24461	0.0121347
																				1.05018	0.0105537																			0.690769	0.00991839
																				1.57538	0.0321633																			0.807755	0.036572
																				0.828125	0.0131123																			1.11974	0.0510468
																				1.19555	0.0120033																			1.06807	0.0585373
																				0.833801	0.0368949																			0.894592	0.0514021
																				1.35443	0.0122431																			1.48093	0.052552
																				1.62851	0.0106114																			0.888615	0.0705124
																				0.852356	0.0219748																			1.07873	0.0430744
																				1.66341	0.0610743																			0.722864	0.0400093
																				1.51114	0.0292444																			0.687454	0.0182024
																				0.932163	0.0343059																			0.557907	0.00912475
																				0.590419	0.012782																			1.3655	0.0119506
																				2.1285	0.0100373																			0.575035	0.00785009
																				0.97892	0.0283999																			1.09751	0.0246109
																				0.962875	0.0201728																			0.743141	0.0361903
																				1.20686	0.04338																			0.71357	0.0152628
																				1.37968	0.0423523																			1.21951	0.0573825
																				1.42861	0.035564																			1.00756	0.0601008
																				1.11035	0.0403871																			1.03842	0.0480963
																				0.769699	0.00611354																			1.28105	0.0171904
																				0.820244	0.0314976																			0.888027	0.0568383
																				2.09538	0.0338236																			1.60244	0.0467191
																				1.36816	0.0152429																			0.574524	0.0212497
																				0.831985	0.00934603																			0.916296	0.0500787
																				1.7281	0.0108797																			0.500267	0.0067616
																				2.83829	0.0461833																			0.958641	0.0455863
																				2.07835	0.0138762																			0.595207	0.00967833
																				1.02045	0.0332921																			1.24132	0.0183085
																				2.01076	0.0278093																			0.808298	0.0476485
																				1.4413	0.0312905																			1.0583	0.0557991
																				0.851524	0.0160607																			1.32167	0.0320127
																				1.13757	0.0306102																			1.32417	0.041104
																				1.13082	0.0199913																			0.570065	0.00642508
																				1.48621	0.0374779																			1.82632	0.00941808
																				1.29777	0.0455638																			0.671753	0.0143723
																				0.75853	0.0183086																			0.942833	0.0179116
																				1.8474	0.0200889																			0.698154	0.0260177
																				1.76009	0.0233124																			1.49627	0.0676473
																				0.975554	0.0338039																			0.566528	0.00795019
																				1.14542	0.0466749																			1.05594	0.0542364
																				1.83797	0.0209095																			1.17424	0.0733731
																				0.811417	0.0311448																			1.33842	0.00880736
																				0.92598	0.031547																			0.626244	0.00799643
																				1.56557	0.0227556																			0.915459	0.0467335
																				1.24421	0.0354117																			0.685531	0.00807292
																				0.956284	0.00779825																			0.665977	0.00633224
																				1.5558	0.0320428																			1.40682	0.0636272
																				1.21579	0.0360643																			0.851543	0.0518421
																				0.843369	0.0334526																			0.903534	0.0475299
																				1.06747	0.0269299																			0.655655	0.0530373
																				1.64914	0.0177341																			0.87352	0.0510028
																				1.14111	0.0463415																			1.70638	0.0521732
																				1.41014	0.0117025																			1.05965	0.0451436
																				1.48013	0.0181623																			0.957092	0.0475365
																				1.31982	0.0579548																			1.17696	0.0373272
																				0.925207	0.0165657																			1.10064	0.00665947
																				1.40498	0.0311156																			1.20273	0.0672424
																				1.65886	0.0123002																			1.06555	0.0461193
																				1.35583	0.0407429																			0.61401	0.0364228
																				1.13279	0.0433883																			0.828899	0.0633685
																				1.42493	0.0184747																			0.785797	0.0168353
																				1.623	0.0288631																			0.849976	0.0450895
																				1.24682	0.0404397																			0.624283	0.0115722
																				1.9373	0.0671222																			0.893417	0.0427477
																				1.52362	0.0327138																			0.758163	0.0294245
																				1.86576	0.0640133																			0.859764	0.0360352
																				1.79283	0.0248777																			0.510593	0.00668056
																				1.38596	0.0268239																			1.05404	0.0574497
																				2.08565	0.0353033																			0.577026	0.0143473
																				1.36542	0.0345062																			0.872407	0.049844
																				0.887817	0.0318483																			0.888655	0.0452119
																				1.63028	0.0584072																			0.491552	0.00405444
																				1.33579	0.0388747																			0.744253	0.0113503
																				0.794853	0.0288871																			0.485986	0.00921283
																				1.57081	0.0113239																			0.606318	0.00588799
																				1.20549	0.0127766																			0.932549	0.0463188
																				1.09067	0.0155495																			0.699097	0.0058812
																				1.00272	0.0255176																			0.653168	0.0393111
																				2.18518	0.0164571																			1.47471	0.0527257
																				0.762878	0.0349674																			0.719521	0.0393399
																				1.64173	0.0433605																			0.471527	0.00397231
																				1.55544	0.0153172																			2.46223	0.0465873
																				0.753876	0.0263421																			0.513321	0.00788121
																				0.990982	0.0298111																			1.36679	0.0487503
																				0.927887	0.0356013																			0.853004	0.00721671
																				1.78371	0.0472846																			0.873489	0.0499073
																				1.62792	0.0435134																			1.78651	0.0430689
																				1.16869	0.0249322																			1.73424	0.0405011
																				1.62851	0.024001																			1.31183	0.0512668
																				1.14662	0.0410257																			0.926948	0.0652015
																				2.14346	0.0681408																			0.611477	0.0324845
																				1.2253	0.0210675																			1.17525	0.0878413
																				2.69336	0.0514803																			0.633026	0.0350361
																				1.17314	0.0269398																			0.888344	0.0577568
																				1.68605	0.0290795																			0.657372	0.0175561
																				1.636	0.0261772																			1.55122	0.0255357
																				2.21345	0.0142717																			0.950325	0.060406
																				1.6358	0.0257463																			0.573933	0.00643571
																				0.915726	0.00535702																			0.523895	0.00905716
																				0.86713	0.00969549																			0.767822	0.0500153
																				1.51933	0.0301893																			1.61472	0.0677569
																				1.80385	0.0227857																			0.83934	0.0525183
																				0.739922	0.0112629																			0.518303	0.00815096
																				2.05807	0.0217276																			0.786629	0.019642
																				1.25083	0.041938																			1.0657	0.0497167
																				1.0358	0.0161099																			1.07153	0.063144
																				1.64752	0.0265261																			0.699203	0.0140207
																				1.43311	0.0669191																			0.759785	0.0371445
																				1.97557	0.0160439																			0.564835	0.00395736
																				1.6412	0.0264418																			0.607849	0.0361729
																				0.773781	0.0103759																			1.51777	0.0120828
																				1.50356	0.0287449																			1.30743	0.0589416
																				0.885651	0.0105249																			0.783356	0.0376164
																				1.20503	0.0245897																			0.921459	0.015444
																				0.925097	0.0200872																			0.959808	0.0733313
																				2.02463	0.0174062																			0.862595	0.0435799
																				1.34566	0.0463754																			1.31421	0.0150029
																				1.00974	0.00972709																			1.08178	0.0538861
																				0.71693	0.0273347																			0.613819	0.00643751
																				1.05446	0.0350918																			0.808784	0.04034
																				1.01281	0.0284831																			0.509644	0.00404613
																				1.70844	0.0164111																			0.842304	0.0102975
																				0.996513	0.0115374																			1.43724	0.0353429
																				0.795326	0.0108413																			0.513466	0.00508103
																				1.50239	0.0502528																			0.867565	0.0658037
																				0.852459	0.0180278																			0.505022	0.00541217
																				1.78641	0.011582																			1.13609	0.0723304
																				1.58184	0.0326636																			0.809589	0.0558773
																				0.892822	0.0196838																			0.511925	0.0177209
																				0.747299	0.00781567																			0.504021	0.00892813
																				0.750896	0.00785236																			0.82653	0.0385171
																				0.640175	0.0110228																			0.893879	0.0276665
																				0.766455	0.0141453																			0.56426	0.0148456
																				1.85912	0.0152913																			1.11728	0.0423987
																				1.09427	0.0277959																			1.12798	0.049988
																				0.912293	0.0243821																			1.36887	0.0326948
																				0.659783	0.00537547																			0.596264	0.00822812
																				0.903458	0.0258749																			0.819809	0.044686
																				0.791698	0.00677783																			0.878395	0.0475788
																				0.84137	0.00813114																			1.05968	0.0499747
																				1.00232	0.01885																			0.964212	0.0309087
																				0.990616	0.028863																			1.16817	0.0359556
																				1.39524	0.0339177																			0.837635	0.0536792
																				0.809219	0.0230847																			0.478386	0.00570309
																				1.63996	0.0207986																			1.04422	0.0343984
																				1.42532	0.0194016																			0.561607	0.00948697
																				1.13675	0.0126191																			0.960762	0.0437448
																				0.988462	0.0294638																			0.941006	0.0651795
																				1.59349	0.0123098																			0.893433	0.0131551
																				1.72845	0.0249641																			1.27584	0.0216963
																				0.829849	0.0278206																			0.726877	0.0357311
																				0.744038	0.00820145																			1.38198	0.0148768
																				1.16994	0.0342256																			0.84301	0.0399519
																				1.90109	0.0348366																			0.774265	0.048686
																				1.16535	0.0137223																			0.912971	0.0156861
																				0.708492	0.00836848																			1.11952	0.0370831
																				2.17332	0.0172078																			0.992165	0.0855073
																				0.994072	0.0290701																			1.27958	0.00803177
																				1.25039	0.0321928																			1.19119	0.0393075
																				1.24255	0.0135051																			1.01548	0.035892
																				0.895866	0.0281217																			0.967947	0.0651601
																				1.17708	0.0340692																			1.58445	0.00751129
																				1.41608	0.0160172																			1.7066	0.0107366
																				0.786888	0.00993323																			0.682896	0.00799061
																				1.00143	0.00577949																			1.3177	0.0132198
																				1.61275	0.0380879																			1.19015	0.0496673
																				1.35426	0.0580257																			0.684406	0.0439576
																				1.94949	0.0163292																			1.32306	0.0394037
																				0.854839	0.0254699																			0.600845	0.00330364
																				2.30092	0.0438344																			1.25671	0.0421753
																				1.71853	0.0611762																			0.845169	0.0655419
																				1.6722	0.0278778																			1.35146	0.0452076
																				2.10485	0.0387885																			0.68856	0.03036
																				0.958694	0.0115266																			2.62146	0.0198467
																				0.757431	0.00888266																			1.1818	0.0514552
																				1.44884	0.036237																			0.958168	0.0347123
																				1.20158	0.0273568																			1.47445	0.0174732
																				1.07339	0.0245401																			0.555527	0.00811701
																				1.03745	0.0182856																			0.887199	0.0452904
																				1.47256	0.0150775																			0.826817	0.0427184
																				1.58022	0.0238864																			1.77377	0.0273955
																				1.24861	0.0376238																			1.22079	0.0379992
																				1.17349	0.0349339																			0.921036	0.0125087
																				0.990782	0.0269941																			0.854134	0.0561029
																				1.1337	0.020766																			1.18267	0.0116362
																				1.45062	0.0429564																			1.16492	0.0569808
																				1.75711	0.056892																			0.564011	0.0274579
																				0.939468	0.012577																			0.836357	0.0466348
																				0.839138	0.00728198																			1.02006	0.0533015
																				1.31388	0.0382132																			0.602509	0.00954313
																				1.80784	0.0300756																			1.90629	0.0466047
																				1.15555	0.0164924																			1.25681	0.0110187
																				0.76223	0.00658123																			0.653229	0.0351457
																				1.10292	0.0296723																			0.898499	0.0441427
																				1.58806	0.0166418																			2.12066	0.0115973
																				1.70552	0.047779																			1.68857	0.0177572
																				1.30132	0.086064																			2.13055	0.0297108
																				1.96738	0.0508322																			0.55471	0.00821167
																				1.27894	0.0243229																			0.738213	0.0447836
																				1.93006	0.0151189																			0.61202	0.00651348
																				0.783157	0.013051																			1.11657	0.0195284
																				1.42621	0.0122117																			0.857807	0.0410795
																				2.23281	0.02533																			0.640939	0.0331168
																				1.41057	0.0306345																			0.887344	0.015462
																				2.03233	0.0467231																			0.880436	0.0143897
																				1.77827	0.0192902																			0.730019	0.00216409
																				1.50123	0.0128529																			0.936539	0.00425156
																				2.09064	0.0374054																			0.749451	0.0155048
																				0.77787	0.0179867																			1.27028	0.00829629
																				1.80544	0.0236644																			0.845066	0.0442637
																				1.57215	0.0359009																			0.617447	0.0103739
																				0.810089	0.027301																			0.831947	0.0462141
																				1.99586	0.0247374																			1.33085	0.017998
																				1.86436	0.0209308																			1.05146	0.0424035
																				0.908604	0.0201629																			1.04685	0.0157608
																				0.671825	0.00675054																			1.29263	0.0431076
																				1.52425	0.0163537																			1.05045	0.0521407
																				1.55888	0.0147115																			0.678558	0.00856003
																				1.95655	0.0244193																			1.35974	0.0477276
																				2.63213	0.0393934																			1.06773	0.0609635
																				2.03534	0.0208077																			2.17965	0.0115817
																				1.49926	0.0390716																			1.06224	0.0410804
																				0.657711	0.0213154																			0.842445	0.0447999
																				1.46131	0.045717																			1.50869	0.0226529
																				1.37669	0.0322183																			0.96238	0.0382348
																				1.43778	0.0276003																			0.822594	0.0117356
																				1.89379	0.0362146																			0.717926	0.0156037
																				0.882999	0.00559963																			1.147	0.0147568
																				0.978653	0.0150461																			0.654755	0.0325437
																				1.99506	0.0193048																			0.988037	0.0475716
																				0.799015	0.00664562																			0.617882	0.0095958
																				0.822678	0.0210651																			0.530521	0.00861167
																				0.801437	0.00742343																			1.0795	0.0506605
																				1.70647	0.0179989																			1.15555	0.0168808
																				1.41402	0.0205437																			0.977448	0.0479831
																				1.05812	0.0101616																			0.72316	0.00958443
																				1.21539	0.0279931																			0.957714	0.0118361
																				1.00754	0.0212922																			0.913141	0.00945439
																				1.32889	0.0154915																			1.07947	0.0176441
																				0.926979	0.026593																			0.503155	0.0040666
																				2.11308	0.0322721																			1.03429	0.0507084
																				1.8929	0.0358068																			1.43963	0.0313121
																				1.27681	0.0317597																			0.947777	0.0523865
																				0.606369	0.0135164																			0.701298	0.0392696
																				0.751083	0.00565608																			1.31177	0.0467856
																				1.72901	0.0439995																			1.25798	0.0132135
																				1.63642	0.0397089																			0.6831	0.0312223
																				1.25881	0.0311066																			0.832382	0.0328148
																				1.05661	0.0235137																			0.946335	0.0497504
																				1.8935	0.0148703																			1.16532	0.0532048
																				1.89656	0.0215628																			0.655474	0.0348955
																				0.819065	0.00538601																			1.59796	0.0286851
																				0.719704	0.00469275																			0.708397	0.00748581
																				0.765854	0.00915363																			1.17613	0.0651337
																				1.16739	0.0390777																			0.611664	0.0143556
																				0.943039	0.01767																			0.888325	0.0143476
																				1.98032	0.0205992																			0.48027	0.00353651
																				1.92941	0.0227283																			0.741085	0.00407219
																				2.85042	0.0293776																			0.648125	0.0353192
																				1.24229	0.0334677																			1.32343	0.0213997
																				0.974106	0.0313106																			1.03021	0.0118379
																				0.969341	0.02039																			0.978384	0.0558831
																				1.48175	0.0290391																			0.570992	0.00754993
																				0.853668	0.0184708																			0.750202	0.00663583
																				2.09384	0.041403																			0.539816	0.0232588
																				1.33496	0.0274383																			0.766243	0.00943151
																				0.869934	0.0196113																			1.06399	0.0559939
																				1.06074	0.0189121																			0.559139	0.0095066
																				0.933594	0.0227001																			1.20617	0.0411885
																				1.68756	0.0391857																			0.698685	0.0385964
																				0.926155	0.0240291																			1.67339	0.0102367
																				1.48833	0.0289664																			1.48601	0.0191659
																				1.53889	0.00839544																			0.566425	0.0100308
																				1.629	0.0156051																			0.671345	0.0139759
																				1.72749	0.027758																			0.947407	0.0256169
																				1.50475	0.0259564																			0.574563	0.00561041
																				1.52124	0.0118424																			0.67485	0.0397701
																				1.51405	0.0141589																			1.13239	0.0525523
																				0.835976	0.00575191																			0.944946	0.0453248
																				1.74378	0.0314321																			0.749046	0.0320017
																				1.96128	0.0312871																			0.590302	0.00506611
																				0.904358	0.00884963																			0.534946	0.0146677
																				1.82154	0.0465197																			0.818443	0.0371847
																				1.40227	0.0513509																			0.858353	0.0508461
																				0.930038	0.0150425																			0.684895	0.0318193
																				1.12142	0.0183601																			1.09603	0.0446029
																				2.46552	0.0295446																			1.24002	0.0482924
																				1.75053	0.0284794																			1.17368	0.00940739
																				2.07411	0.0521717																			0.981842	0.0508121
																				1.44746	0.032291																			0.807619	0.0101839
																				1.49438	0.0377753																			0.696007	0.0338803
																				0.850418	0.015329																			1.64088	0.0438767
																				2.27541	0.0206244																			0.803532	0.0493853
																				1.71709	0.00809325																			0.979736	0.0524027
																				0.831482	0.0145231																			0.478119	0.004487
																				2.01622	0.0186097																			0.974091	0.0417012
																				0.884476	0.0155591																			0.598186	0.00873516
																				2.25124	0.0158251																			1.30196	0.0505701
																				1.11593	0.0236922																			0.710312	0.00926364
																				0.682922	0.00435339																			0.426476	0.00414184
																				0.957199	0.024422																			1.25635	0.00855187
																				2.09575	0.0115862																			0.868652	0.00432172
																				1.29995	0.0240289																			0.799644	0.037952
																				0.921204	0.0234077																			0.757168	0.0424861
																				0.869637	0.0131759																			0.776443	0.0542888
																				2.22852	0.0249768																			0.998581	0.0444515
																				1.70979	0.0192824																			0.933167	0.0175256
																				0.978287	0.0149666																			0.87973	0.0483859
																				1.13297	0.023422																			1.20731	0.0355716
																				1.63309	0.0279753																			1.09811	0.0191704
																				0.993599	0.0140067																			0.846338	0.0493168
																				1.60045	0.0175595																			0.670617	0.0226964
																				0.886589	0.00653807																			0.698902	0.0357504
																				1.56227	0.0148014																			0.538157	0.00750495
																				0.753815	0.00965097																			0.763145	0.0431373
																				0.952263	0.0219515																			0.527802	0.00914709
																				1.59946	0.016484																			0.551109	0.00692899
																				1.30831	0.0190556																			1.11196	0.0165481
																				1.32436	0.0178428																			0.849419	0.0491053
																				0.811203	0.0101432																			0.837879	0.0428313
																				1.54929	0.0162907																			0.992601	0.0195863
																				0.841822	0.0142887																			1.70695	0.0242827
																				1.4998	0.0264823																			0.732262	0.0359417
																				2.32133	0.0315064																			1.05386	0.0153019
																				1.03231	0.016982																			0.89333	0.0255127
																				1.70666	0.0368691																			0.755133	0.0362433
																				0.738277	0.00397066																			0.642691	0.0353776
																				1.60517	0.0211018																			0.720539	0.0332227
																				1.78751	0.0315837																			1.05017	0.0613561
																				1.82541	0.0263986																			0.462311	0.00362435
																				0.799637	0.00920008																			0.983008	0.046988
																				1.37277	0.0262155																			0.627197	0.00528427
																				2.18901	0.0124482																			0.658995	0.0273272
																				2.22613	0.0212978																			0.934067	0.0414819
																				1.48014	0.00897811																			0.510405	0.0137188
																				1.71928	0.0197934																			0.932199	0.0365029
																				0.905577	0.0137278																			0.843414	0.0426371
																				1.20556	0.0164408																			1.30784	0.0308493
																				1.56013	0.0255143																			0.876703	0.0375836
																				1.34713	0.0168614																			1.18031	0.0220811
																				1.47915	0.0234548																			0.830917	0.039888
																				2.12021	0.0259249																			1.34148	0.0155649
																				1.41454	0.0192384																			0.594765	0.0313483
																				1.4285	0.0187287																			1.38131	0.0284228
																				1.67357	0.0177924																			0.794838	0.0422813
																				0.904213	0.00606478																			0.491867	0.00676812
																				1.81123	0.036184																			0.964378	0.0162779
																				1.11027	0.0131198																			1.60962	0.0160641
																				1.08922	0.0142486																			0.575371	0.0323189
																				1.61644	0.0180928																			0.975899	0.045394
																				0.78442	0.0146967																			1.16792	0.0230365
																				0.584595	0.00479548																			0.497608	0.00692843
																				1.64355	0.0249655																			1.99591	0.0282423
																				1.71413	0.0230064																			0.895237	0.0653412
																				1.81617	0.0230833																			1.12846	0.0204688
																				1.72527	0.0218678																			1.1063	0.0476745
																				1.46364	0.0157843																			1.09583	0.0433967
																				1.58678	0.0241677																			0.820335	0.0106188
																				1.89961	0.0327539																			1.48927	0.0260607
																				1.5752	0.0120851																			0.897902	0.0157153
																				1.44347	0.020576																			0.898003	0.00925364
																				1.92708	0.02134																			0.8232	0.0326169
																				1.08937	0.0260499																			0.608456	0.00820359
																				2.08408	0.0277886																			1.29635	0.0171157
																				0.832047	0.0126279																			0.464056	0.00137543
																				0.915169	0.0137901																			1.02611	0.0227315
																				0.664236	0.0146197																			0.50351	0.00452472
																				1.52565	0.0343916																			0.558617	0.00768012
																				1.48574	0.0081169																			1.0099	0.0401643
																				1.16605	0.0219314																			0.739531	0.0288889
																				1.74666	0.0123033																			0.695984	0.0123532
																				0.847389	0.0151408																			0.658051	0.0273343
																				1.67605	0.0193817																			0.572788	0.00629501
																				0.796988	0.011606																			0.936405	0.0438069
																				2.70723	0.0166413																			1.26062	0.0291203
																				1.27129	0.0120429																			0.767881	0.0150559
																				0.75135	0.0133936																			1.30811	0.0212923
																				1.62013	0.0198259																			1.78812	0.0222248
																				1.27042	0.0143128																			1.31863	0.0182972
																				1.36072	0.021077																			0.571554	0.00438129
																				1.95158	0.0327409																			0.875093	0.0177673
																				1.53471	0.00959198																			0.84333	0.0316523
																				1.76893	0.0113252																			0.93486	0.0496097
																				0.857868	0.0136913																			1.48161	0.0483707
																				1.59049	0.0279464																			1.26036	0.0249497
																				1.228	0.0168376																			0.681496	0.0386769
																				2.77535	0.0181621																			0.809067	0.00572223
																				0.963821	0.0121534																			1.43607	0.0404637
																				1.50091	0.0158509																			0.528587	0.0101185
																				1.75939	0.0196192																			2.86813	0.00576401
																				1.19485	0.0237664																			1.036	0.044082
																				1.65466	0.0205106																			0.678528	0.0227637
																				0.885925	0.0110915																			0.921715	0.04367
																				0.670398	0.0130076																			1.35946	0.0110069
																				1.05737	0.0160474																			0.599556	0.0234311
																				2.55688	0.00632538																			0.68235	0.0128531
																				2.6918	0.0271952																			1.13906	0.0343809
																				1.18486	0.0209111																			0.859604	0.0230195
																				2.07252	0.0124159																			0.683518	0.0349281
																				1.38425	0.0216703																			0.755028	0.0477065
																				1.65596	0.0112647																			0.942951	0.0542149
																				2.8011	0.0324101																			0.573521	0.00638811
																				1.01978	0.0104553																			0.597424	0.005376
																				1.52782	0.018296																			0.547749	0.0111513
																				0.987196	0.0179954																			0.499329	0.00594131
																				1.1192	0.0199251																			1.16048	0.011922
																				0.754013	0.00951237																			1.01632	0.0417656
																				1.52859	0.0139294																			0.522339	0.00674901
																				0.909286	0.0106562																			0.608952	0.0192769
																				1.38141	0.00991582																			0.676453	0.00470067
																				0.989349	0.0156361																			1.23392	0.0478584
																				0.667595	0.0169336																			0.937048	0.027912
																				1.56509	0.0125345																			1.81842	0.00731163
																				2.03715	0.0208609																			1.08963	0.0249409
																				0.899113	0.00706394																			1.08076	0.0455516
																				1.25082	0.031306																			0.511154	0.00849671
																				1.88981	0.0271438																			0.898167	0.0268527
																				1.32848	0.0164474																			0.709202	0.0421879
																				0.838631	0.00968414																			0.96619	0.0212077
																				0.65303	0.00453684																			0.804131	0.0405516
																				0.814396	0.00533885																			0.549408	0.00892592
																				1.66277	0.0162241																			1.13644	0.0383893
																				1.54206	0.0132502																			1.43811	0.033892
																				2.08857	0.0258474																			0.610023	0.0298409
																				0.890587	0.00938626																			1.09118	0.0326667
																				0.771	0.0100151																			0.507294	0.00557169
																				1.45049	0.0130354																			0.811342	0.00593095
																				1.3438	0.0229701																			1.24233	0.0121545
																				1.20036	0.0234674																			0.936356	0.0497828
																				0.695934	0.0109472																			0.689728	0.0134593
																				1.30101	0.0243309																			2.00431	0.00935945
																				2.50505	0.0384683																			1.44858	0.0183955
																				1.1161	0.0133867																			0.922287	0.0393204
																				0.707001	0.0111082																			0.757	0.0244948
																				0.827415	0.0116394																			0.537098	0.00552119
																				1.28344	0.0268398																			0.886383	0.0194512
																				0.870544	0.0157232																			0.879757	0.0396879
																				1.31268	0.00685223																			0.841553	0.00914915
																				1.97929	0.0106042																			0.491245	0.00445496
																				0.841793	0.00736576																			1.42568	0.0292549
																				0.964832	0.0118617																			0.890461	0.0366713
																				0.789711	0.00822217																			1.45037	0.0277167
																				1.61729	0.0288274																			1.35424	0.0255665
																				1.46391	0.00730679																			0.640327	0.0290683
																				1.3425	0.020799																			0.725122	0.0307215
																				0.903046	0.0100698																			0.504822	0.00489412
																				1.56306	0.0141197																			0.917419	0.0492125
																				1.18169	0.0144202																			1.18036	0.0264217
																				2.16631	0.0167217																			0.588959	0.0176616
																				1.42282	0.0184946																			0.813477	0.0151085
																				1.44682	0.0115587																			0.500641	0.00524407
																				0.659023	0.0091017																			0.672089	0.0324169
																				0.851601	0.00638403																			1.51773	0.0222548
																				1.34743	0.00724402																			0.572609	0.0269308
																				1.592	0.0118534																			0.595196	0.0232125
																				1.78926	0.00906438																			1.2247	0.0151319
																				1.79486	0.0080931																			0.844246	0.0399009
																				1.13591	0.0100504																			0.753891	0.0316091
																				1.72794	0.0118456																			0.826496	0.0241409
																				1.40086	0.0094149																			1.41257	0.00446772
																				1.39568	0.0193337																			0.949499	0.00252219
																				1.89854	0.0134592																			1.02099	0.0468785
																				1.69019	0.0156725																			0.813141	0.04004
																				1.54611	0.0156985																			2.14866	0.00377219
																				0.807278	0.0110223																			2.03031	0.0100518
																				1.55998	0.0133437																			0.788279	0.0289965
																				1.07068	0.0162578																			0.708168	0.0169628
																				0.761612	0.00651644																			1.39991	0.00613132
																				1.55735	0.0188268																			1.02422	0.0537424
																				1.46751	0.00847314																			0.604374	0.00843452
																				0.883831	0.0078192																			1.14141	0.0233584
																				1.16586	0.00710111																			0.675262	0.0290719
																				1.44006	0.0109067																			0.649567	0.0168232
																				1.66824	0.020324																			0.80954	0.00918721
																				1.41841	0.0091676																			0.830002	0.0365708
																				1.91587	0.0204667																			1.14768	0.0186307
																				1.52747	0.0220118																			0.687405	0.0246121
																				1.2364	0.00833924																			1.08198	0.0269812
																				1.55554	0.0262141																			0.747276	0.0127359
																				0.810517	0.00457578																			1.67663	0.0207065
																				1.5239	0.0160823																			1.61321	0.0154097
																				1.65295	0.0129877																			0.916595	0.0311336
																				0.95919	0.00658653																			0.62368	0.0230445
																				0.859367	0.00709848																			0.662506	0.0181135
																				0.869747	0.00928884																			0.534393	0.00864809
																				1.34399	0.00688769																			1.04785	0.0139665
																				0.811464	0.00345749																			1.52103	0.018474
																				0.90448	0.00437595																			1.08566	0.00877607
																				1.72896	0.0132918																			0.990112	0.0414856
																				1.04732	0.0101338																			0.908409	0.0406568
																				1.88349	0.00566284																			1.02023	0.0306772
																				1.31769	0.00683156																			1.0003	0.0310349
																				1.8057	0.0108459																			0.793167	0.0323999
																				1.84483	0.00735036																			0.614471	0.0250893
																				1.07066	0.0109092																			0.866158	0.0393079
																				0.899422	0.00991247																			0.516201	0.00624147
																				1.22014	0.00815239																			0.710327	0.00763881
																				2.03116	0.0163107																			0.898994	0.0495608
																				1.5215	0.0124236																			1.01569	0.0118548
																				1.44355	0.00998332																			0.677673	0.00906763
																				1.02564	0.0100856																			1.15562	0.0227219
																				1.47472	0.0232817																			0.701385	0.0213448
																				0.979095	0.00586603																			1.70586	0.0151004
																				0.696377	0.0044781																			1.19896	0.0356784
																				1.65659	0.0193763																			1.308	0.0262583
																				1.70612	0.0120128																			0.492332	0.00599925
																				0.741491	0.00474476																			0.495308	0.0175069
																				1.16899	0.00788048																			0.885239	0.0328773
																				0.991409	0.0125166																			1.54026	0.0282505
																				1.76933	0.01464																			0.614271	0.00643851
																				1.23619	0.0118308																			0.825676	0.0187133
																				1.71214	0.0120592																			0.664345	0.0251516
																				1.62896	0.00956022																			0.985863	0.0211723
																				1.73432	0.00641371																			0.741905	0.0438919
																				0.760881	0.00380861																			0.922256	0.0312023
																				0.738808	0.0046743																			0.643002	0.00751595
																																								0.752365	0.0223961
																																								1.3689	0.0186485
																																								1.59829	0.0205608
																																								1.08817	0.0105286
																																								0.790787	0.00714035
																																								0.81813	0.032032
																																								0.746025	0.0131472
																																								0.748775	0.00609677
																																								0.485016	0.002709
																																								1.6193	0.0290827
																																								0.519363	0.0137489
																																								1.75086	0.0217869
																																								0.545492	0.0135503
																																								0.566677	0.00558665
																																								1.19178	0.0123901
																																								0.601593	0.0259848
																																								0.716736	0.0266707
																																								1.32385	0.0438029
																																								0.500694	0.00387021
																																								0.798271	0.0300961
																																								1.14666	0.0289388
																																								0.92115	0.0313955
																																								0.71035	0.0216241
																																								0.719542	0.00560369
																																								1.44196	0.0138356
																																								0.878237	0.0202297
																																								1.05994	0.0287128
																																								0.837353	0.0379115
																																								0.8629	0.0420924
																																								0.645515	0.0103029
																																								0.685318	0.0293625
																																								0.780128	0.0240517
																																								0.726768	0.0181492
																																								0.869057	0.0354665
																																								0.861515	0.0381208
																																								0.598938	0.022252
																																								0.494591	0.0123876
																																								0.731018	0.0319209
																																								0.575218	0.00178389
																																								0.581833	0.00453977
																																								0.596939	0.00815353
																																								0.742882	0.0251459
																																								0.645353	0.0104037
																																								0.80546	0.0393612
																																								0.533455	0.00874401
																																								1.41464	0.0220836
																																								1.28764	0.0221133
																																								0.870462	0.0349083
																																								0.886658	0.0221659
																																								1.30772	0.0245916
																																								1.48929	0.00426176
																																								0.646576	0.013321
																																								0.895966	0.0346305
																																								0.628914	0.0219165
																																								0.640266	0.00732597
																																								1.78588	0.0178688
																																								1.02338	0.0256379
																																								1.25406	0.00903704
																																								0.650352	0.0135388
																																								1.754	0.0298171
																																								0.587975	0.0067752
																																								1.51884	0.0257567
																																								0.495796	0.00538143
																																								0.779663	0.0332333
																																								0.643417	0.0273064
																																								0.769852	0.0268088
																																								0.701263	0.0216259
																																								0.678787	0.0143976
																																								0.519474	0.00627867
																																								1.30091	0.0122116
																																								1.96803	0.0101715
																																								0.58345	0.0274479
																																								1.34835	0.0292347
																																								1.82303	0.00500457
																																								0.777222	0.0289948
																																								0.928543	0.03362
																																								1.37559	0.0251625
																																								0.928291	0.0352933
																																								0.62804	0.0137995
																																								1.31012	0.00763376
																																								0.568954	0.0250311
																																								1.04147	0.0278656
																																								0.431107	0.00339756
																																								0.521294	0.00789417
																																								0.649925	0.0161365
																																								0.776913	0.00255879
																																								1.14442	0.0155585
																																								1.24093	0.0130464
																																								1.31349	0.0104969
																																								1.34019	0.0424849
																																								0.786156	0.0163553
																																								1.02985	0.0145908
																																								0.625824	0.0201869
																																								0.677486	0.00964017
																																								1.04086	0.0394951
																																								2.20695	0.0333965
																																								1.12078	0.0278027
																																								0.690261	0.00834977
																																								0.891402	0.0213379
																																								0.571129	0.00577423
																																								1.19101	0.0125609
																																								0.896843	0.0297639
																																								1.01485	0.0235395
																																								1.26731	0.0142043
																																								0.709282	0.00760139
																																								1.07518	0.0129771
																																								0.953232	0.0256732
																																								0.698128	0.0113837
																																								0.562569	0.0073892
																																								0.76165	0.0341615
																																								1.05824	0.0337008
																																								0.707272	0.0186992
																																								0.563667	0.00655305
																																								0.713001	0.0291703
																																								0.658562	0.00968991
																																								0.778893	0.0297465
																																								0.65685	0.0173889
																																								0.616315	0.0233629
																																								0.808586	0.0264636
																																								1.34153	0.0478019
																																								1.54157	0.0112419
																																								1.03596	0.00870129
																																								0.714386	0.0206228
																																								1.21553	0.040552
																																								1.29124	0.0133515
																																								0.556595	0.0154829
																																								0.696404	0.02221
																																								1.14677	0.0396197
																																								0.628702	0.00958945
																																								0.758987	0.0333664
																																								0.576332	0.0123913
																																								0.751923	0.0169669
																																								1.93563	0.0188812
																																								1.18172	0.0194195
																																								0.807072	0.0311541
																																								1.08562	0.0346889
																																								1.26382	0.0107234
																																								1.05654	0.0220535
																																								0.585651	0.00438025
																																								0.671206	0.0302316
																																								0.866592	0.00861609
																																								1.15248	0.0111097
																																								1.30415	0.00934976
																																								0.634754	0.00373868
																																								0.872231	0.0140253
																																								0.637367	0.0134615
																																								0.769028	0.024826
																																								0.625847	0.0209445
																																								0.775871	0.0213293
																																								0.921707	0.0136513
																																								0.578957	0.0102704
																																								1.77931	0.0330887
																																								1.43555	0.00860416
																																								1.59225	0.0122637
																																								1.29195	0.0295052
																																								0.492842	0.011835
																																								1.44239	0.00711328
																																								1.34584	0.0330919
																																								1.35924	0.0266995
																																								0.541794	0.00647621
																																								1.16101	0.0231401
																																								0.487682	0.00673425
																																								1.56641	0.0205056
																																								0.661583	0.0236612
																																								1.18399	0.0381919
																																								1.24604	0.0118688
																																								2.95593	0.006458
																																								0.837669	0.0231485
																																								0.818398	0.0285953
																																								0.90472	0.0319715
																																								1.25808	0.010528
																																								0.785706	0.0257823
																																								1.49256	0.0231005
																																								1.14468	0.0330552
																																								1.22776	0.0392221
																																								1.07683	0.0172727
																																								0.645092	0.0111157
																																								0.877766	0.03295
																																								1.03129	0.0270525
																																								1.70999	0.0178023
																																								1.28556	0.019634
																																								0.626709	0.00662519
																																								0.685364	0.020676
																																								0.8251	0.0220311
																																								0.530003	0.00414676
																																								1.36393	0.0185105
																																								0.553055	0.00671243
																																								0.826866	0.0330717
[truncated: 407 more rows]

## Sheet: Fig 8
figure c
condition	w/o VE
delta t	1	2	3	4	5	6	7	8	9	10	11	12	13	14	15	16	17	18	19	20	21	22	23	24	25	26	27	28	29	30	31	32	33	34	35	36	37	38	39	40	41	42	43	44	45	46	47	48	49
MSD	0.0593552	0.179	0.293636	0.385154	0.457108	0.521022	0.589404	0.666148	0.734604	0.805783	0.876101	0.941297	1.00638	1.08423	1.12429	1.19592	1.24715	1.285	1.32822	1.35364	1.35092	1.36022	1.37683	1.39926	1.41796	1.44065	1.48089	1.4924	1.51077	1.53881	1.57211	1.58816	1.61479	1.6265	1.63555	1.65784	1.67324	1.69648	1.70657	1.71865	1.73757	1.74023	1.75062	1.76334	1.77374	1.78022	1.78123	1.78852	1.79529
condition	0.008 w/o VE
delta t	1	2	3	4	5	6	7	8	9	10	11	12	13	14	15	16	17	18	19	20	21	22	23	24	25	26	27	28	29	30	31	32	33	34	35	36	37	38	39	40	41	42	43	44	45	46	47	48	49
MSD	0.0688556	0.204382	0.341499	0.462017	0.619529	0.753887	0.882882	1.02114	1.15179	1.2504	1.31353	1.41957	1.50271	1.55789	1.59698	1.62697	1.66576	1.7041	1.745	1.78399	1.81568	1.87692	1.91124	1.9776	2.01615	2.02634	2.04119	2.06284	2.09128	2.1227	2.18261	2.21684	2.23224	2.24686	2.27631	2.29121	2.31268	2.33708	2.35984	2.37637	2.37764	2.38919	2.38628	2.40572	2.4047	2.42006	2.41951	2.4082	2.40648
condition	0.006 w/o VE
delta t	1	2	3	4	5	6	7	8	9	10	11	12	13	14	15	16	17	18	19	20	21	22	23	24	25	26	27	28	29	30	31	32	33	34	35	36	37	38	39	40	41	42	43	44	45	46	47	48	49
MSD	0.0846924	0.270085	0.468682	0.655749	0.830096	1.00068	1.16152	1.32321	1.46167	1.62279	1.77185	1.89626	1.99021	2.08127	2.15425	2.19955	2.27097	2.30223	2.35943	2.37822	2.41194	2.42197	2.43551	2.45182	2.45364	2.45831	2.48342	2.50234	2.52959	2.5498	2.54981	2.56159	2.56353	2.56256	2.57327	2.56111	2.58473	2.5786	2.57975	2.60095	2.59357	2.63577	2.63597	2.626	2.63379	2.64895	2.65239	2.67008	2.69771
condition	0.004 w/o VE
delta t	1	2	3	4	5	6	7	8	9	10	11	12	13	14	15	16	17	18	19	20	21	22	23	24	25	26	27	28	29	30	31	32	33	34	35	36	37	38	39	40	41	42	43	44	45	46	47	48	49
MSD	0.0750339	0.258464	0.500046	0.751977	0.987839	1.19666	1.3555	1.47406	1.60526	1.76389	1.94272	2.04457	2.13803	2.30378	2.45158	2.54626	2.60972	2.66083	2.7027	2.715	2.73472	2.73682	2.75736	2.7866	2.77933	2.77112	2.75224	2.7267	2.74579	2.77993	2.77194	2.80637	2.80308	2.79572	2.80702	2.83191	2.85876	2.89291	2.92023	2.96868	2.99358	3.02951	3.04783	3.05106	3.05614	3.05744	3.07348	3.10559	3.10804
condition	0.003 w/o VE
delta t	1	2	3	4	5	6	7	8	9	10	11	12	13	14	15	16	17	18	19	20	21	22	23	24	25	26	27	28	29	30	31	32	33	34	35	36	37	38	39	40	41	42	43	44	45	46	47	48	49
MSD	0.0917261	0.265319	0.480269	0.72091	0.935528	1.14742	1.31899	1.45306	1.61002	1.77333	1.94089	2.07658	2.18983	2.27607	2.31818	2.34403	2.40023	2.46143	2.45936	2.48647	2.47335	2.457	2.42869	2.43788	2.44726	2.41001	2.4192	2.3896	2.44876	2.50533	2.50442	2.49372	2.49301	2.51504	2.51877	2.52235	2.49882	2.48617	2.52243	2.52084	2.53865	2.55888	2.54289	2.53602	2.54841	2.54552	2.53198	2.5295	2.50592
condition	0.002 w/o VE
delta t	1	2	3	4	5	6	7	8	9	10	11	12	13	14	15	16	17	18	19	20	21	22	23	24	25	26	27	28	29	30	31	32	33	34	35	36	37	38	39	40	41	42	43	44	45	46	47	48	49
MSD	0.0952869	0.283927	0.503669	0.748501	0.975113	1.20809	1.34955	1.48298	1.62251	1.73045	1.87135	2.04408	2.18728	2.33198	2.45749	2.59221	2.88525	3.06625	3.14941	3.18306	3.22176	3.23741	3.26926	3.29543	3.33111	3.34436	3.34192	3.33156	3.32485	3.32375	3.32574	3.31862	3.30634	3.28971	3.29824	3.32515	3.33892	3.32884	3.35432	3.33979	3.34163	3.34586	3.35781	3.37411	3.35514	3.36063	3.34974	3.34352	3.33836
condition	0.001 w/o VE
delta t	1	2	3	4	5	6	7	8	9	10	11	12	13	14	15	16	17	18	19	20	21	22	23	24	25	26	27	28	29	30	31	32	33	34	35	36	37	38	39	40	41	42	43	44	45	46
MSD	0.0924086	0.293737	0.509945	0.733118	0.98752	1.2366	1.4212	1.56613	1.68999	1.82128	1.99337	2.22456	2.54725	3.0089	3.38978	3.73958	3.90639	3.99436	4.03037	4.06846	4.13366	4.28818	4.46048	4.57245	4.62627	4.65202	4.67349	4.63776	4.60474	4.58617	4.64723	4.63612	4.63508	4.6588	4.68146	4.67109	4.64122	4.65717	4.68011	4.73561	4.76213	4.82197	4.788	4.771	4.77926	0
condition	0.01
delta t	1	2	3	4	5	6	7	8	9	10	11	12	13	14	15	16	17	18	19	20	21	22	23	24	25	26	27	28	29	30	31	32	33	34	35	36	37	38	39	40	41	42	43	44	45	46	47	48	49
MSD	0.0103286	0.0274735	0.0444493	0.0608671	0.0756872	0.0924401	0.106684	0.121557	0.134482	0.143792	0.153058	0.158747	0.165725	0.16825	0.172164	0.18109	0.18438	0.192286	0.196899	0.203065	0.211093	0.218204	0.223702	0.225691	0.229917	0.235498	0.242271	0.249322	0.255232	0.260621	0.265421	0.270173	0.277293	0.285211	0.293725	0.297956	0.306953	0.311739	0.317042	0.324332	0.329477	0.33286	0.338389	0.343423	0.349738	0.354996	0.355715	0.362456	0.366302
condition	0.008
delta t	1	2	3	4	5	6	7	8	9	10	11	12	13	14	15	16	17	18	19	20	21	22	23	24	25	26	27	28	29	30	31	32	33	34	35	36	37	38	39	40	41	42	43	44	45	46	47	48	49
MSD	0.0158739	0.046377	0.0692603	0.0876931	0.112307	0.14798	0.170454	0.189573	0.206421	0.216639	0.239313	0.257531	0.278027	0.292354	0.302997	0.310459	0.317397	0.323876	0.331401	0.336424	0.344077	0.349927	0.360525	0.372018	0.380383	0.383376	0.388097	0.391027	0.394191	0.396417	0.402185	0.408659	0.415937	0.424127	0.432432	0.437625	0.449197	0.45337	0.462283	0.465487	0.469785	0.468274	0.472083	0.477919	0.483165	0.490615	0.500928	0.509759	0.521438
condition	0.006
delta t	1	2	3	4	5	6	7	8	9	10	11	12	13	14	15	16	17	18	19	20	21	22	23	24	25	26	27	28	29	30	31	32	33	34	35	36	37	38	39	40	41	42	43	44	45	46	47	48	49
MSD	0.0179681	0.0521352	0.0954851	0.119623	0.140903	0.161475	0.18025	0.211651	0.235785	0.260788	0.280631	0.305177	0.324912	0.339504	0.355259	0.367399	0.386562	0.395116	0.406778	0.412483	0.424267	0.438802	0.446479	0.449959	0.458828	0.472466	0.483098	0.495296	0.510391	0.520785	0.528252	0.536874	0.545487	0.547931	0.546905	0.553636	0.565044	0.573692	0.581786	0.58484	0.593602	0.600252	0.59889	0.600305	0.613395	0.614085	0.622328	0.626401	0.630107
condition	0.004
delta t	1	2	3	4	5	6	7	8	9	10	11	12	13	14	15	16	17	18	19	20	21	22	23	24	25	26	27	28	29	30	31	32	33	34	35	36	37	38	39	40	41	42	43	44	45	46	47	48	49
MSD	0.0187903	0.0637353	0.118679	0.175064	0.231749	0.294932	0.348414	0.385293	0.427858	0.474306	0.512899	0.55511	0.601123	0.644361	0.688389	0.716984	0.736267	0.76165	0.811246	0.839471	0.852771	0.87985	0.923442	0.978946	1.00752	1.02096	1.01916	1.03563	1.0636	1.06916	1.08501	1.108	1.12662	1.12963	1.15383	1.1531	1.14724	1.14889	1.1657	1.18254	1.2054	1.21908	1.22215	1.23573	1.25424	1.24647	1.25182	1.26357	1.28121
condition	0.003
delta t	1	2	3	4	5	6	7	8	9	10	11	12	13	14	15	16	17	18	19	20	21	22	23	24	25	26	27	28	29	30	31	32	33	34	35	36	37	38	39	40	41	42	43	44	45	46	47	48	49
MSD	0.0258799	0.08647	0.170448	0.262649	0.355484	0.454486	0.535831	0.601737	0.661161	0.731706	0.800334	0.879475	0.919971	0.974077	1.00024	1.05883	1.11271	1.17588	1.23153	1.27262	1.30691	1.40816	1.47473	1.53893	1.60128	1.65454	1.71582	1.71481	1.73831	1.75867	1.77743	1.78455	1.79568	1.78794	1.85952	1.8574	1.87986	1.94126	2.00195	2.05698	2.12148	2.15101	2.20887	2.27273	2.39432	2.53432	2.65816	2.75278	2.7953
condition	0.002
delta t	1	2	3	4	5	6	7	8	9	10	11	12	13	14	15	16	17	18	19	20	21	22	23	24	25	26	27	28	29	30	31	32	33	34	35	36	37	38	39	40	41	42	43	44	45	46	47	48	49
MSD	0.0290738	0.0875831	0.166262	0.240819	0.321733	0.401851	0.505441	0.62241	0.741252	0.850486	0.965857	1.06903	1.17037	1.27786	1.36358	1.44577	1.56979	1.67572	1.78733	1.90843	1.9805	2.09522	2.17199	2.26902	2.44154	2.6445	2.82896	3.02942	3.18976	3.35693	3.52433	3.6414	3.80404	3.89544	4.01431	4.17921	4.37087	4.43179	4.49708	4.58571	4.64387	4.81645	4.88312	4.97448	5.06289	5.13016	5.17604	5.26097	5.35614
condition	0.001
delta t	1	2	3	4	5	6	7	8	9	10	11	12	13	14	15	16	17	18	19	20	21	22	23	24	25	26	27	28	29	30	31	32	33	34	35	36	37	38	39	40	41	42	43	44	45	46	47	48	49
MSD	0.027776	0.0952817	0.197143	0.312802	0.448015	0.595264	0.753359	0.91008	1.0666	1.22215	1.39862	1.56802	1.73934	1.90112	2.10127	2.28098	2.49576	2.73695	2.91132	3.09482	3.27292	3.49201	3.67712	3.92988	4.23725	4.67868	5.04595	5.42733	5.74442	6.13092	6.61101	7.19217	7.71754	8.32906	9.00936	9.52561	10.071	10.3513	10.5419	10.7047	10.8213	10.7956	11.2253	11.781	12.1703	12.6059	12.8754	13.0163	13.26
figure d
condition	1302 nm w/o VE
delta t	1	2	3	4	5	6	7	8	9	10	11	12	13	14	15	16	17	18	19	20	21	22	23	24	25	26	27	28	29	30	31	32	33	34	35	36	37	38	39	40	41	42	43	44	45	46	47	48	49
MSD	0.0593552	0.179	0.293636	0.385154	0.457108	0.521022	0.589404	0.666148	0.734604	0.805783	0.876101	0.941297	1.00638	1.08423	1.12429	1.19592	1.24715	1.285	1.32822	1.35364	1.35092	1.36022	1.37683	1.39926	1.41796	1.44065	1.48089	1.4924	1.51077	1.53881	1.57211	1.58816	1.61479	1.6265	1.63555	1.65784	1.67324	1.69648	1.70657	1.71865	1.73757	1.74023	1.75062	1.76334	1.77374	1.78022	1.78123	1.78852	1.79529
condition	630 nm w/o VE
delta t	1	2	3	4	5	6	7	8	9	10	11	12	13	14	15	16	17	18	19	20	21	22	23	24	25	26	27	28	29	30	31	32	33	34	35	36	37	38	39	40	41	42	43	44	45	46	47	48	49
MSD	0.0836628	0.245051	0.410275	0.599716	0.759556	0.892517	1.01266	1.10611	1.16332	1.21918	1.28651	1.3609	1.42733	1.45914	1.5013	1.54756	1.58541	1.63723	1.68426	1.69865	1.6965	1.72336	1.75696	1.77685	1.78451	1.80098	1.81929	1.83251	1.83207	1.83955	1.85134	1.8576	1.8612	1.86885	1.88869	1.87958	1.87559	1.87657	1.89882	1.91059	1.91578	1.93208	1.94596	1.96024	1.95766	1.97065	1.9714	1.97756	1.97226
condition	294 nm w/o VE
delta t	1	2	3	4	5	6	7	8	9	10	11	12	13	14	15	16	17	18	19	20	21	22	23	24	25	26	27	28	29	30	31	32	33	34	35	36	37	38	39	40	41	42	43	44	45	46	47	48	49
MSD	0.101331	0.329014	0.647428	0.915244	1.15355	1.33347	1.44017	1.50957	1.56218	1.59244	1.61139	1.63824	1.68443	1.69318	1.70738	1.71791	1.71819	1.72231	1.72113	1.73768	1.74949	1.75395	1.75965	1.75767	1.76048	1.76924	1.7873	1.79015	1.80687	1.81878	1.84232	1.84444	1.8444	1.85623	1.85295	1.8636	1.8545	1.84747	1.83786	1.85206	1.86374	1.86954	1.87183	1.88102	1.87952	1.8717	1.86106	1.85739	1.8661
condition	126 nm w/o VE
delta t	1	2	3	4	5	6	7	8	9	10	11	12	13	14	15	16	17	18	19	20	21	22	23	24	25	26	27	28	29	30	31	32	33	34	35	36	37	38	39	40	41	42	43	44	45	46	47	48	49
MSD	0.108033	0.343473	0.643213	0.922054	1.14359	1.30077	1.3983	1.46797	1.52454	1.58308	1.62141	1.64407	1.66538	1.68239	1.70444	1.7124	1.71685	1.72466	1.74012	1.75452	1.7622	1.76948	1.7777	1.78458	1.78097	1.77785	1.78743	1.78237	1.78726	1.79965	1.80229	1.80828	1.81993	1.81052	1.79914	1.80577	1.81789	1.81874	1.82239	1.82407	1.82756	1.83214	1.82599	1.82785	1.8281	1.83067	1.82872	1.83105	1.83224
condition	42 nm w/o VE
delta t	1	2	3	4	5	6	7	8	9	10	11	12	13	14	15	16	17	18	19	20	21	22	23	24	25	26	27	28	29	30	31	32	33	34	35	36	37	38	39	40	41	42	43	44	45	46	47	48	49
MSD	0.101427	0.30973	0.549792	0.795538	1.01587	1.18574	1.32032	1.42897	1.50277	1.56814	1.63087	1.66697	1.69924	1.73311	1.75569	1.77891	1.79293	1.81626	1.83522	1.85323	1.86355	1.87044	1.8894	1.89443	1.90235	1.9118	1.91603	1.92779	1.93225	1.94135	1.94697	1.94782	1.94888	1.9489	1.96908	1.96853	1.97108	1.98294	1.98641	1.98976	1.98217	1.98315	1.99338	1.99676	2.00167	1.9998	2.0054	2.01412	2.01401
condition	1302 nm
delta t	1	2	3	4	5	6	7	8	9	10	11	12	13	14	15	16	17	18	19	20	21	22	23	24	25	26	27	28	29	30	31	32	33	34	35	36	37	38	39	40	41	42	43	44	45	46	47	48	49
MSD	0.0103286	0.0274735	0.0444493	0.0608671	0.0756872	0.0924401	0.106684	0.121557	0.134482	0.143792	0.153058	0.158747	0.165725	0.16825	0.172164	0.18109	0.18438	0.192286	0.196899	0.203065	0.211093	0.218204	0.223702	0.225691	0.229917	0.235498	0.242271	0.249322	0.255232	0.260621	0.265421	0.270173	0.277293	0.285211	0.293725	0.297956	0.306953	0.311739	0.317042	0.324332	0.329477	0.33286	0.338389	0.343423	0.349738	0.354996	0.355715	0.362456	0.366302
condition	630 nm
delta t	1	2	3	4	5	6	7	8	9	10	11	12	13	14	15	16	17	18	19	20	21	22	23	24	25	26	27	28	29	30	31	32	33	34	35	36	37	38	39	40	41	42	43	44	45	46	47	48	49
MSD	0.0141361	0.0354105	0.068008	0.103729	0.130694	0.164808	0.199249	0.240324	0.282116	0.329405	0.362548	0.413664	0.476909	0.527224	0.577837	0.619971	0.655982	0.684274	0.705272	0.720649	0.722964	0.723862	0.728382	0.75252	0.781177	0.808462	0.869032	0.958832	0.990261	1.00704	1.05003	1.11477	1.16252	1.19252	1.20748	1.23743	1.23027	1.23302	1.25963	1.29186	1.3265	1.38695	1.46657	1.54086	1.59689	1.62995	1.66932	1.69083	1.75491
condition	294 nm
delta t	1	2	3	4	5	6	7	8	9	10	11	12	13	14	15	16	17	18	19	20	21	22	23	24	25	26	27	28	29	30	31	32	33	34	35	36	37	38	39	40	41	42	43	44	45	46	47	48	49
MSD	0.0209411	0.0560412	0.111442	0.176034	0.264684	0.362284	0.457123	0.573406	0.682302	0.7839	0.88467	0.980066	1.07289	1.1614	1.23963	1.33358	1.43715	1.52425	1.61911	1.71015	1.77304	1.85092	1.94037	1.97992	2.03151	2.09558	2.19224	2.28397	2.38024	2.44607	2.50822	2.57311	2.6501	2.76455	2.84647	2.87455	2.9151	2.95627	3.0101	3.06305	3.10081	3.17424	3.25382	3.30316	3.36899	3.43282	3.46967	3.53124	3.55569
condition	126 nm
delta t	1	2	3	4	5	6	7	8	9	10	11	12	13	14	15	16	17	18	19	20	21	22	23	24	25	26	27	28	29	30	31	32	33	34	35	36	37	38	39	40	41	42	43	44	45	46	47	48	49
MSD	0.0175122	0.047311	0.0821219	0.130612	0.193774	0.281324	0.395474	0.515694	0.633617	0.748047	0.857274	0.955717	1.05983	1.17143	1.27367	1.37022	1.44174	1.51902	1.59821	1.65941	1.71139	1.76178	1.82576	1.86665	1.8993	1.95029	2.00236	2.05848	2.11613	2.17503	2.21367	2.25092	2.28976	2.33419	2.36913	2.42321	2.46235	2.49366	2.53997	2.5835	2.61695	2.68534	2.72004	2.75559	2.79483	2.81513	2.83862	2.86384	2.88169
condition	42 nm
delta t	1	2	3	4	5	6	7	8	9	10	11	12	13	14	15	16	17	18	19	20	21	22	23	24	25	26	27	28	29	30	31	32	33	34	35	36	37	38	39	40	41	42	43	44	45	46	47	48	49
MSD	0.0143028	0.0353964	0.0668675	0.10657	0.157361	0.220865	0.291644	0.375288	0.469915	0.574413	0.676098	0.777305	0.877159	0.964724	1.04256	1.11432	1.18583	1.25986	1.3285	1.38496	1.4443	1.50773	1.56016	1.61688	1.66463	1.71948	1.77571	1.82404	1.88279	1.92452	1.98072	2.02723	2.08477	2.12572	2.16965	2.21953	2.25604	2.29241	2.32819	2.37164	2.40648	2.43572	2.48671	2.53534	2.57963	2.62792	2.68331	2.72979	2.77057
[truncated: 51 more columns]

## Sheet: SFig1
			Nucleator	Slope linear part only
			0.74 nM Arp2/3	0.002638
			0.74 nM Arp2/4	0.003892
			0.74 nM Arp2/5	0.002118
			7.4nM Arp2/3	0.003678
			7.4nM Arp2/3	0.002497
			7.4nM Arp2/4	0.003502
			7.4nM Arp2/5	0.005507
			830nM Formin	0.001709
			830nM Formin	0.001363
			830nM Formin	0.001111
			830nM Formin	0.001313
			83nM Formin	0.00018
			83nM Formin	0.000684
			83nM Formin	0.000404
			83nM Formin	0.000366
			74nM Arp2/8	0.017
			74nM Arp2/6	0.054
			74nM Arp2/4	0.01265

## Sheet: SFig3
nematic alignment
	condition				alignment	ws	overlap
	crowded				0.9
	74Arp no ni				0.1625	31	0.8
	74Arp no ni				0.2375
	74Arp				0.1043
	74Arp				0.1109
	74Arp				0.1594
	74Arp				0.1663
	7.4Arp				0.2886
	7.4Arp				0.1845				alignment
	7.4Arp				0.1185				74arp	mean	std
	7.4Arp				0.2226					0.13164	0.0259044
	74Arp				0.1173				7.4arp	mean	std
	7.4Arp				0.1255					0.18794	0.0633502
	0.74Arp				0.1446				0.74arp	mean	std
	0.74Arp				0.2423					0.35014	0.138686
	0.74Arp				0.4906				83formin	mean	std
	0.74Arp				0.4983					0.477233	0.0599256
	0.74Arp				0.3749				830formin	mean	std
	74arp no ni				0.201					0.250175	0.0998257
	7.4Arp no ni				0.2504				74arp_noni	mean	std
	7.4Arp no ni				0.2304					0.200333	0.0306223
	7.4Arp no ni				0.2813				7.4arp_noni	mean	std
	0.74Arp no ni				0.4472					0.254033	0.0209381
	0.74Arp no ni				0.5299				0.74arp_noni	mean	std
	0.74Arp no ni				0.3246					0.4339	0.0843394
									83formin_noni	mean	std
	830formin no ni				0.2655					0.463333	0.0524934
	830formin no ni				0.3808				830formin_noni	mean	std
	830formin no ni				0.5065					0.384267	0.0984184
	83 formin no ni				0.39
	83 formin no ni				0.49
	83 formin no ni				0.51
	83formin				0.5375
	83formin				0.4987
	83formin				0.3955
	830formin				0.3327
	830formin				0.363
	830formin				0.1774
	830formin				0.1276
g (r )
Arp		type	conc(nM)	pixToUM	lambda(pix)	lambda(um)	formin		spot1	83	9.43396	43.6042	4.62205	no nuc		type	conc(nM)	pixToUM	lambda(pix)	lambda(um)
		Arp	74	25	45.8609	1.83444			spot2	83	9.43396	41.3279	4.38076			no_nuc		9.43396	184.648	19.5727
										83	9.43396	23.111	2.44977					9.43396	188.23	19.9524
		Arp	0.74	9.43396	43.0895	4.56749			spot3	83	9.43396	58.3837	6.18867					9.43396	169.594	17.9769
		Arp	74	9.43396	141.369	14.9851				83	9.43396	32.4386	3.43849					9.43396	125.262	13.2778
		Arp	0.74	10.661	39.962	3.74844				830	9.43396	86.5714	9.17657
		Arp	0.74	10.661	15.2655	1.4319				830	9.43396	154.647	16.3925
		Arp	0.74	10.661	37.1811	3.48759				830	9.43396	177.958	18.8636
		Arp	74	9.43396	103.214	10.9407				830	9.43396	173.175	18.3566
		Arp	74	10.661	96.2027	9.02381				830	9.43396	98.6383	10.4557
		Arp	7.4	9.43396	160.133	16.9741				830	9.43396	70.9368	7.5193
		Arp	7.4	9.43396	100.566	10.66
		Arp	7.4	9.43396	98.9196	10.4855			formin no ni	83	10.661		5.2632
		Arp	7.4	9.43396	138.597	14.6912			formin no ni	83	10.661		6.4474
									formin no ni	83	10.661		6.5914
									formin no ni	830	10.661		12.9451
									formin no ni	830	10.661		15.0074
									formin no ni	830	10.661		17.0682
		arp no ni	0.74	10.661		12.0649
		arp no ni	0.74	10.661		6.7069
		arp no ni	0.74	10.661		13.7228
		arp no ni	7.4	10.661		5.7444
		arp no ni	7.4	10.661		11.6118
		arp no ni	7.4	10.661		9.4696
		arp no ni	74	10.661		17.3575
		arp no ni	74	10.661		7.3873
		arp no ni	74	10.661		13.3742
pore size
	type	conc	no use		mean_SA(um^2)				power law slope		formin		type	conc			mean_SA(um^2)			power law slope
	ARP	0.74	5.1225		1.3511				-0.5881				formin	83			3.2312			-0.9329
	ARP	74	1.67352		0.4408				-1.0206				formin	83			3.2966			-0.7591
	ARP	0.74	6.46583		1.6726				-0.6065				formin	83			4.3252			-0.9769
	ARP	0.74	3.3321		0.8687								formin	83			2.147			-0.6549
	ARP	0.74	6.96485		1.7931				-0.4418				formin	830			0.4503			-1.0786
	ARP	74	2.29322		0.5985				-0.8682				formin	830			0.4342			-1.2075
	ARP	74	1.69945		0.4553				-1.346				FORMIN	830			0.5531			-1.0466
	ARP	7.4	3.18395		0.8212				-0.4449				FORMIN	830						-0.9277
	ARP	7.4	3.03254		0.7841				-0.8931				FORMIN	830			0.337			-1.1403
	ARP	7.4	6.11006		1.5719
	ARP	7.4	0.882973		0.2296				-0.7346
													formin no ni	83			1.3243			-0.3457
	Arp no ni	0.74			0.3199				-0.4263				formin no ni	83			1.8601			-0.3549
	Arp no ni	0.74			0.8487				-0.8928				formin no ni	83			4.0704			-0.3074
	Arp no ni	0.74			0.6211				-0.891				formin no ni	830			1.2963			-0.5561
	Arp no ni	7.4			1.4003				-0.9714				formin no ni	830			0.5565			-0.6665
	Arp no ni	7.4			1.1826				-1.0954				formin no ni	830			1.0662			-0.2283
	Arp no ni	7.4			0.9985				-1.278
	Arp no ni	74			0.6702				-1.1827
	Arp no ni	74			1.3482				-1.385
	Arp no ni	74			1.0174				-1.6541

## Sheet: SFig4
condition	concentration (nM)	exponent		condition	concentration (nM)	exponent		condition	concentration (nM)	exponent		condition	concentration (nM)	exponent		condition	concentration (nM)	exponent
Arp 2/3 no ni	0.74	0.4263		Arp 2/3 ni	0.74	0.5881		formin	83	0.9329		crowded		0.5122		formin no ni	83	0.3457
Arp 2/3 no ni	0.74	0.8928		Arp 2/3 ni	0.74	0.6065		formin	83	0.7591		crowded		0.5786		formin no ni	83	0.3549
Arp 2/3 no ni	0.74	0.891		Arp 2/3 ni	0.74	0.4418		formin	83	0.9769		crowded		0.6012		formin no ni	83	0.3074
Arp 2/3 no ni	7.4	0.9714		Arp 2/3 ni	7.4	0.4449		formin	83	0.6549						formin no ni	830	0.5561
Arp 2/3 no ni	7.4	1.0954		Arp 2/3 ni	7.4	0.8931		formin	830	1.0786						formin no ni	830	0.6665
Arp 2/3 no ni	7.4	1.278		Arp 2/3 ni	7.4	0.7346		formin	830	1.2075						formin no ni	830	0.2283
Arp 2/3 no ni	74	1.1827		Arp 2/3 ni	74	1.0206		formin	830	1.0466
Arp 2/3 no ni	74	1.385		Arp 2/3 ni	74	0.8682		formin	830	0.9277
Arp 2/3 no ni	74	1.6541		Arp 2/3 ni	74	1.346		formin	830	1.1403

[truncated: 7 more sheets: SFig5, SFig6, SFig11, SFig8, SFig15, SFig9, SFig7]
